# Supplementary material for: Genomic insights into activated antimicrobial resistance of in situ hospital-wastewater biofilm
Source: Biofilm. 2026 Jun 23;12:100377. doi: 10.1016/j.bioflm.2026.100377 (PMC13320429; doi:10.1016/j.bioflm.2026.100377)
Supplement: Multimedia component 2 [file mmc2.xlsx]

## Sheet: Table S1
Supplementary Table S1. Summary for shotgun metagenomic and shotgun metatranscriptomic sequencing.
Sequence name	Sequencing method	Number of sequences (bp)	Sum of length (bp)	Accession number
BFDNA	Metagenome	94387274	14158091100	SAMN55211929
HWDNA		60973374	9146006100	SAMN55211930
BFRNA1	Metatranscriptome	81593876	12239096400	SAMN55211931
BFRNA2		65502552	9825382800	SAMN55211932
BFRNA3		65412010	9811801500	SAMN55211933
HWRNA1		48483464	7272519600	SAMN55211934
HWRNA2		52975230	7946284500	SAMN55211935
HWRNA3		56131132	8419669800	SAMN55211936

## Sheet: Table S2
Supplementary Table S2. Taxonomy for metagenome-assembled genomes (MAGs) of in situ biofilm.
Genome ID	Completeness	Contamination	Quality	Genome size [Mbp]	Nearest Reference	Order	Family	Genus	Species
BFDNA_mg-0001	94.12	1.54	Medium quality	2.24	GCA_017995195.1	Flavobacteriales	Weeksellaceae	Unclassified	Unclassified
BFDNA_mg-0002	86.02	1.44	Medium quality	2.99	GCA_018054745.1	Burkholderiales	Burkholderiaceae	Alicycliphilus	Unclassified
BFDNA_mg-0003	89.66	2.98	Medium quality	3.1	GCA_934636715.1	Propionibacteriales	Propionibacteriaceae	Arachnia	Unclassified
BFDNA_mg-0004	90.62	6.05	Medium quality	2.35	GCF_022811685.1	Flavobacteriales	Weeksellaceae	Kaistella	Unclassified
BFDNA_mg-0005	73.29	2.69	Medium quality	1.54	GCA_012519885.1	Bacteroidales	Paludibacteraceae	Unclassified	Unclassified
BFDNA_mg-0006	86.48	4.74	Medium quality	2.07	GCF_003852705.1	Flavobacteriales	Weeksellaceae	Amniculibacterium	Amniculibacterium aquaticum
BFDNA_mg-0007	71.55	0	Medium quality	3.21	GCF_013426975.1	Burkholderiales	Burkholderiaceae	Sphaerotilus	Sphaerotilus sulfidivorans
BFDNA_mg-0008	87.25	4.68	Medium quality	1.87	GCF_022354845.1	Lactobacillales	Streptococcaceae	Streptococcus	Streptococcus suis
BFDNA_mg-0009	88.42	6.27	Medium quality	2.46	GCF_000430025.1	Flavobacteriales	Flavobacteriaceae	Flavobacterium	Unclassified
BFDNA_mg-0010	74.8	2.71	Medium quality	2.7	GCF_011393335.1	Propionibacteriales	Propionibacteriaceae	Brevilactibacter	Unclassified
BFDNA_mg-0011	78.4	4.25	Medium quality	1.88	GCA_002336855.1	Actinomycetales	Microbacteriaceae	Leucobacter	Unclassified
BFDNA_mg-0012	72.6	5.96	Medium quality	1.79	GCA_023957475.1	Flavobacteriales	Crocinitomicaceae	Taishania	Unclassified
BFDNA_mg-0013	75.8	4.11	Medium quality	3.37	GCF_900289045.1	Propionibacteriales	Propionibacteriaceae	Micropruina	Micropruina glycogenica
BFDNA_mg-0014	53.37	2.07	Medium quality	1.99	GCF_003337565.1	Rhodobacterales	Rhodobacteraceae	Paracoccus	Unclassified
BFDNA_mg-0015	49.37	0	Low quality	2.38	GCF_004801375.1	Flavobacteriales	Flavobacteriaceae	Flavobacterium	Flavobacterium supellecticarium
BFDNA_mg-0016	65.36	0.67	Medium quality	1.63	GCA_018054915.1	Burkholderiales	Burkholderiaceae	Brachymonas	Unclassified
BFDNA_mg-0017	71.73	17.19	Contaminated	4.36	GCF_001997345.1	Propionibacteriales	Propionibacteriaceae	Arachnia	Unclassified
BFDNA_mg-0018	50.74	1.95	Medium quality	0.596	GCA_916438495.1	Saccharimonadales	Nanogingivalaceae	Nanogingivalis	Unclassified
BFDNA_mg-0019	55.5	3.45	Medium quality	1.63	GCF_004341385.1	Burkholderiales	Neisseriaceae	Neisseria	Neisseria suis
BFDNA_mg-0020	47.87	0.24	Low quality	1.14	No reference	Bacteroidales	Unclassified	Unclassified	Unclassified
BFDNA_mg-0021	58.62	2.59	Medium quality	1.05	GCF_900168025.1	Peptostreptococcales	Filifactoraceae	Acetoanaerobium	Acetoanaerobium noterae
BFDNA_mg-0022	31.42	1.02	Low quality	0.476	GCF_014352935.1	Campylobacterales	Arcobacteraceae	Aliarcobacter	Aliarcobacter cryaerophilus
BFDNA_mg-0023	43.97	0	Low quality	1.27	GCA_012518275.1	Bacteroidales	Paludibacteraceae	Unclassified	Unclassified
BFDNA_mg-0024	58.59	12.62	Contaminated	2.29	No reference	Bacteroidales	Unclassified	Unclassified	Unclassified
BFDNA_mg-0025	45.65	8.61	Low quality	2.84	No reference	Burkholderiales	Unclassified	Unclassified	Unclassified
BFDNA_mg-0026	53.95	22.25	Contaminated	4.11	GCF_000310225.1	Burkholderiales	Rhodocyclaceae	Thauera	Unclassified
BFDNA_mg-0027	40.25	10.37	Contaminated	3.26	No reference	Burkholderiales	Rhodocyclaceae	Unclassified	Unclassified
BFDNA_mg-0028	36.33	10.92	Contaminated	2.46	No reference	Unclassified	Unclassified	Unclassified	Unclassified
BFDNA_mg-0029	18.56	1.5	Low quality	1.14	No reference	Flavobacteriales	Flavobacteriaceae	Flavobacterium	Unclassified
BFDNA_mg-0030	76.57	43.01	Contaminated	4.56	GCA_017997795.1	Burkholderiales	Rhodocyclaceae	Thauera	Unclassified
BFDNA_mg-0031	12.5	4.17	Low quality	1.07	GCA_903922075.1	Burkholderiales	Rhodocyclaceae	Azonexus	Unclassified
BFDNA_mg-0032	16.77	2.13	Low quality	0.523	GCF_000377005.1	Lactobacillales	Streptococcaceae	Streptococcus	Unclassified
BFDNA_mg-0033	8.33	0	Low quality	1.16	No reference	Fibrobacterales	Fibrobacteraceae	Unclassified	Unclassified
BFDNA_mg-0034	46.55	9.48	Low quality	3.25	GCA_023150125.1	Burkholderiales	Rhodocyclaceae	Zoogloea	Unclassified
BFDNA_mg-0035	20	2.59	Low quality	1.29	GCA_002304785.1	Burkholderiales	Rhodocyclaceae	Propionivibrio	Unclassified
BFDNA_mg-0036	31.13	3.37	Low quality	1.67	No reference	Unclassified	Unclassified	Unclassified	Unclassified
BFDNA_mg-0037	27.49	2.36	Low quality	1.47	GCF_001693815.1	Propionibacteriales	Propionibacteriaceae	Arachnia	Unclassified
BFDNA_mg-0038	48.51	18.68	Contaminated	7.36	No reference	Bacteroidales	Unclassified	Unclassified	Unclassified
BFDNA_mg-0039	16.38	0	Low quality	0.511	GCF_900187985.1	Burkholderiales	Methylophilaceae	Methylobacillus	Unclassified
BFDNA_mg-0040	66.07	32.05	Contaminated	3.64	No reference	Unclassified	Unclassified	Unclassified	Unclassified
BFDNA_mg-0041	25.61	0	Low quality	0.797	GCA_009929375.1	Bacteroidales	Paludibacteraceae	Paludibacter	Unclassified
BFDNA_mg-0042	67.23	32.84	Contaminated	4.69	GCF_000622145.1	Rhodobacterales	Rhodobacteraceae	Paracoccus	Unclassified
BFDNA_mg-0043	22.41	1.72	Low quality	1.35	GCF_002234375.1	Pseudomonadales	Pseudomonadaceae	Pseudomona	Pseudomonas fluvialis
BFDNA_mg-0044	75.87	52.93	Contaminated	6.03	No reference	Xanthomonadales	Xanthomonadaceae	Stenotrophomonas	Unclassified
BFDNA_mg-0045	43.95	10.08	Contaminated	3.05	No reference	Burkholderiales	Burkholderiaceae	Unclassified	Unclassified
BFDNA_mg-0046	33.73	6.3	Low quality	2.23	No reference	Chitinophagales	Chitinophagaceae	Unclassified	Unclassified
BFDNA_mg-0047	21.87	0	Low quality	0.755	GCF_001298675.1	Burkholderiales	Burkholderiaceae	Acidovorax	Unclassified
BFDNA_mg-0048	25.82	3.78	Low quality	1.82	No reference	Burkholderiales	Unclassified	Unclassified	Unclassified
BFDNA_mg-0049	15.52	0	Low quality	1.34	GCA_004293165.1	Flavobacteriales	Flavobacteriaceae	Flavobacterium	Unclassified
BFDNA_mg-0050	11.35	1.08	Low quality	0.632	No reference	Flavobacteriales	Weeksellaceae	Unclassified	Unclassified
BFDNA_mg-0051	47.95	10.25	Contaminated	2.41	No reference	Flavobacteriales	Unclassified	Unclassified	Unclassified
BFDNA_mg-0052	36.9	14.34	Contaminated	2.04	No reference	Flavobacteriales	Weeksellaceae	Unclassified	Unclassified
BFDNA_mg-0053	57.88	34.18	Contaminated	2.91	No reference	Bacteroidales	Unclassified	Unclassified	Unclassified
BFDNA_mg-0054	33.18	8.2	Low quality	2.33	No reference	Burkholderiales	Burkholderiaceae	Unclassified	Unclassified
BFDNA_mg-0055	0	0	Low quality	0.242	GCF_000377005.1	Lactobacillales	Streptococcaceae	Streptococcus	Unclassified
BFDNA_mg-0056	12.07	0	Low quality	0.243	GCF_013409575.1	Bacteroidales	Tannerellaceae	Macellibacteroides	Macellibacteroides fermentans
BFDNA_mg-0057	33.47	10.45	Contaminated	1.73	No reference	Bacteroidales	Unclassified	Unclassified	Unclassified
BFDNA_mg-0058	62.59	43.18	Contaminated	3.23	No reference	Bacteroidales	Unclassified	Unclassified	Unclassified
BFDNA_mg-0059	17.94	3.45	Low quality	1.47	No reference	Unclassified	Unclassified	Unclassified	Unclassified
BFDNA_mg-0060	31.58	11.29	Contaminated	1.11	No reference	Flavobacteriales	Weeksellaceae	Unclassified	Unclassified
BFDNA_mg-0061	8.33	0	Low quality	1.12	No reference	Unclassified	Unclassified	Unclassified	Unclassified
BFDNA_mg-0062	12.07	0	Low quality	0.378	No reference	Unclassified	Unclassified	Unclassified	Unclassified
BFDNA_mg-0063	69.59	37.05	Contaminated	3.65	No reference	Unclassified	Unclassified	Unclassified	Unclassified
BFDNA_mg-0064	13.43	0.85	Low quality	1.8	No reference	Burkholderiales	Methylophilaceae	Unclassified	Unclassified
BFDNA_mg-0065	14.58	0	Low quality	1.11	No reference	Unclassified	Unclassified	Unclassified	Unclassified
BFDNA_mg-0066	9.77	1.72	Low quality	0.425	No reference	Unclassified	Unclassified	Unclassified	Unclassified
BFDNA_mg-0067	61.26	19.34	Contaminated	2.04	GCF_000368785.1	Pseudomonadales	Moraxellaceae	Acinetobacter	Acinetobacter towneri
BFDNA_mg-0068	12.5	0	Low quality	0.354	No reference	Unclassified	Unclassified	Unclassified	Unclassified
BFDNA_mg-0069	14.59	1.45	Low quality	0.82	No reference	Lactobacillales	Streptococcaceae	Streptococcus	Unclassified
BFDNA_mg-0070	3.45	0	Low quality	0.22	No reference	Unclassified	Unclassified	Unclassified	Unclassified
BFDNA_mg-0071	2.59	0.47	Low quality	0.533	No reference	Unclassified	Unclassified	Unclassified	Unclassified
BFDNA_mg-0072	14.48	2.66	Low quality	0.825	No reference	Burkholderiales	Burkholderiaceae	Unclassified	Unclassified
BFDNA_mg-0073	56.82	32.88	Contaminated	3.29	No reference	Unclassified	Unclassified	Unclassified	Unclassified
BFDNA_mg-0074	60.31	42.7	Contaminated	3.9	No reference	Burkholderiales	Unclassified	Unclassified	Unclassified
BFDNA_mg-0075	7.68	0	Low quality	0.416	No reference	Unclassified	Unclassified	Unclassified	Unclassified
BFDNA_mg-0076	45.77	23.89	Contaminated	3.56	No reference	Burkholderiales	Unclassified	Unclassified	Unclassified
BFDNA_mg-0077	14.66	0.86	Low quality	0.409	GCF_000377005.1	Lactobacillales	Streptococcaceae	Streptococcus	Unclassified
BFDNA_mg-0078	3.64	0	Low quality	0.718	No reference	Unclassified	Unclassified	Unclassified	Unclassified
BFDNA_mg-0079	4.31	0	Low quality	0.415	No reference	Unclassified	Unclassified	Unclassified	Unclassified
BFDNA_mg-0080	15.52	2.35	Low quality	1.72	No reference	Rhizobiales	Rhizobiaceae	Shinella	Unclassified
BFDNA_mg-0081	57.15	44.22	Contaminated	3.01	No reference	Burkholderiales	Unclassified	Unclassified	Unclassified
BFDNA_mg-0082	60.24	23.15	Contaminated	3.77	No reference	Burkholderiales	Unclassified	Unclassified	Unclassified
BFDNA_mg-0083	17.24	5.17	Low quality	0.685	GCF_003860565.1	Flavobacteriales	Weeksellaceae	Cloacibacterium	Unclassified
BFDNA_mg-0084	36.71	13.66	Contaminated	3.18	No reference	Flavobacteriales	Flavobacteriaceae	Flavobacterium	Unclassified
BFDNA_mg-0085	8.93	0	Low quality	0.347	No reference	Unclassified	Unclassified	Unclassified	Unclassified
BFDNA_mg-0086	73.2	67.65	Contaminated	6.46	No reference	Flavobacteriales	Unclassified	Unclassified	Unclassified
BFDNA_mg-0087	4.17	0	Low quality	0.267	No reference	Unclassified	Unclassified	Unclassified	Unclassified
BFDNA_mg-0088	59.33	39.65	Contaminated	3.45	No reference	Burkholderiales	Unclassified	Unclassified	Unclassified
BFDNA_mg-0089	9.87	0	Low quality	0.836	No reference	Xanthomonadales	Xanthomonadaceae	Unclassified	Unclassified
BFDNA_mg-0090	47.96	15.13	Contaminated	1.91	No reference	Burkholderiales	Rhodocyclaceae	Unclassified	Unclassified
BFDNA_mg-0091	2.66	0	Low quality	0.309	No reference	Unclassified	Unclassified	Unclassified	Unclassified
BFDNA_mg-0092	14.35	0.45	Low quality	1.15	No reference	Unclassified	Unclassified	Unclassified	Unclassified
BFDNA_mg-0093	50.63	35.34	Contaminated	5.12	No reference	Burkholderiales	Burkholderiaceae	Acidovorax	Unclassified
BFDNA_mg-0094	67.26	48.97	Contaminated	4.95	No reference	Unclassified	Unclassified	Unclassified	Unclassified
BFDNA_mg-0095	22.44	12.3	Contaminated	1.37	No reference	Unclassified	Unclassified	Unclassified	Unclassified
BFDNA_mg-0096	68.6	54.49	Contaminated	5.48	No reference	Burkholderiales	Rhodocyclaceae	Unclassified	Unclassified
BFDNA_mg-0097	8.33	0	Low quality	0.32	No reference	Unclassified	Unclassified	Unclassified	Unclassified
BFDNA_mg-0098	0	0	Low quality	0.225	No reference	Unclassified	Unclassified	Unclassified	Unclassified
BFDNA_mg-0099	0	0	Low quality	0.353	No reference	Unclassified	Unclassified	Unclassified	Unclassified
BFDNA_mg-0100	0	0	Low quality	0.396	No reference	Unclassified	Unclassified	Unclassified	Unclassified
BFDNA_mg-0101	10.34	0	Low quality	0.803	No reference	Unclassified	Unclassified	Unclassified	Unclassified
BFDNA_mg-0102	0	0	Low quality	0.341	No reference	Unclassified	Unclassified	Unclassified	Unclassified
BFDNA_mg-0103	16.63	0.19	Low quality	1.13	No reference	Enterobacterales	Aeromonadaceae	Unclassified	Unclassified
BFDNA_mg-0104	2.19	0	Low quality	0.296	No reference	Unclassified	Unclassified	Unclassified	Unclassified
BFDNA_mg-0105	0	0	Low quality	0.218	No reference	Unclassified	Unclassified	Unclassified	Unclassified
BFDNA_mg-0106	5.17	0	Low quality	0.295	No reference	Unclassified	Unclassified	Unclassified	Unclassified
BFDNA_mg-0107	4.23	0	Low quality	0.412	No reference	Unclassified	Unclassified	Unclassified	Unclassified
BFDNA_mg-0108	59.88	48.9	Contaminated	3.95	No reference	Burkholderiales	Unclassified	Unclassified	Unclassified
BFDNA_mg-0109	28.92	10.34	Contaminated	3.9	No reference	Burkholderiales	Burkholderiaceae	Lampropedia	Unclassified
BFDNA_mg-0110	65.57	42.38	Contaminated	3.79	No reference	Unclassified	Unclassified	Unclassified	Unclassified
BFDNA_mg-0111	56.94	42.59	Contaminated	3.34	No reference	Bacteroidales	Unclassified	Unclassified	Unclassified
BFDNA_mg-0112	0	0	Low quality	0.233	No reference	Unclassified	Unclassified	Unclassified	Unclassified
BFDNA_mg-0113	1.91	0	Low quality	0.41	No reference	Unclassified	Unclassified	Unclassified	Unclassified
BFDNA_mg-0114	0	0	Low quality	0.294	No reference	Unclassified	Unclassified	Unclassified	Unclassified
BFDNA_mg-0115	0	0	Low quality	0.208	No reference	Unclassified	Unclassified	Unclassified	Unclassified
BFDNA_mg-0116	0	0	Low quality	0.273	No reference	Unclassified	Unclassified	Unclassified	Unclassified
BFDNA_mg-0117	0	0	Low quality	0.231	No reference	Unclassified	Unclassified	Unclassified	Unclassified
BFDNA_mg-0118	20.83	4.17	Low quality	0.279	GCA_020217025.1	Flavobacteriales	Flavobacteriaceae	Flavobacterium	Unclassified
BFDNA_mg-0119	57.65	25.96	Contaminated	2.81	No reference	Burkholderiales	Unclassified	Unclassified	Unclassified
BFDNA_mg-0120	27.93	4.31	Low quality	1.43	GCA_002422095.1	Flavobacteriales	Flavobacteriaceae	Flavobacterium	Unclassified
BFDNA_mg-0121	14.66	1.72	Low quality	2.17	No reference	Unclassified	Unclassified	Unclassified	Unclassified
BFDNA_mg-0122	46.32	24.45	Contaminated	3.94	No reference	Unclassified	Unclassified	Unclassified	Unclassified
BFDNA_mg-0123	44.58	17.71	Contaminated	2.59	No reference	Bacteroidales	Unclassified	Unclassified	Unclassified
BFDNA_mg-0124	44.22	29.47	Contaminated	2.94	No reference	Burkholderiales	Burkholderiaceae	Melaminivora	Unclassified
BFDNA_mg-0125	83.46	75.28	Contaminated	6.44	No reference	Flavobacteriales	Flavobacteriaceae	Flavobacterium	Unclassified
BFDNA_mg-0126	19.8	4.86	Low quality	0.886	No reference	Burkholderiales	Unclassified	Unclassified	Unclassified
BFDNA_mg-0127	31.25	11.84	Contaminated	1.67	No reference	Burkholderiales	Unclassified	Unclassified	Unclassified
BFDNA_mg-0128	70.77	58.35	Contaminated	4.12	No reference	Unclassified	Unclassified	Unclassified	Unclassified
BFDNA_mg-0129	84.33	82.24	Contaminated	8.97	No reference	Unclassified	Unclassified	Unclassified	Unclassified
BFDNA_mg-0130	13.56	3.13	Low quality	1.01	No reference	Flavobacteriales	Flavobacteriaceae	Flavobacterium	Unclassified
BFDNA_mg-0131	18.18	6.97	Low quality	2.33	No reference	Burkholderiales	Burkholderiaceae	Acidovorax	Unclassified
BFDNA_mg-0132	56.03	40.75	Contaminated	2.82	No reference	Unclassified	Unclassified	Unclassified	Unclassified
BFDNA_mg-0133	6.49	1.25	Low quality	0.491	No reference	Unclassified	Unclassified	Unclassified	Unclassified
BFDNA_mg-0134	74.24	82.09	Contaminated	7.11	No reference	Unclassified	Unclassified	Unclassified	Unclassified

## Sheet: Table S3
Supplementary Table S3. Taxonomy for metagenome-assembled genomes (MAGs) of hospital wastewater.
Genome ID	Completeness	Contamination	Quality	Genome size [Mbp]	Nearest Reference	Order	Family	Genus	Species
HWDNA_mg-0001	99.46	0.54	Medium quality	2.05	GCA_002069025.1	Bacteroidales	Paludibacteraceae	Enterocola	Unclassified
HWDNA_mg-0002	99.04	0.12	Medium quality	2.99	GCF_002265625.1	Bacteroidales	Bacteroidaceae	Prevotella	Unclassified
HWDNA_mg-0003	91.06	0.41	Medium quality	1.9	GCF_013372265.1	Campylobacterales	Arcobacteraceae	Aliarcobacter	Unclassified
HWDNA_mg-0004	89.95	7.65	Medium quality	2.75	No reference	Bacteroidales	Unclassified	Unclassified	Unclassified
HWDNA_mg-0005	98.28	1.47	Medium quality	3.89	GCA_008727115.1	Burkholderiales	Burkholderiaceae	Comamonas	Unclassified
HWDNA_mg-0006	88.1	3.97	Medium quality	3.86	GCA_024709365.1	Desulfovibrionales	Desulfomicrobiaceae	Desulfomicrobium	Unclassified
HWDNA_mg-0007	90.44	2.56	Medium quality	1.97	GCF_023051165.1	Veillonellales	Veillonellaceae	Veillonella	Unclassified
HWDNA_mg-0008	88.07	1.73	Medium quality	2.59	GCF_001683795.1	Verrucomicrobiales	Akkermansiaceae	Akkermansia	Akkermansia glycaniphila
HWDNA_mg-0009	95.51	6.03	Medium quality	2.52	GCA_002419365.1	Saccharofermentanales	Unclassified	Unclassified	Unclassified
HWDNA_mg-0010	76.27	3.06	Medium quality	2.47	GCF_000701905.1	Clostridiales	Clostridiaceae	Proteiniclasticum	Unclassified
HWDNA_mg-0011	90.82	7.63	Medium quality	2.92	No reference	Bacteroidales	Paludibacteraceae	Unclassified	Unclassified
HWDNA_mg-0012	87.08	3.09	Medium quality	1.38	GCA_023430885.1	Unclassified	Unclassified	Unclassified	Unclassified
HWDNA_mg-0013	82.32	3.45	Medium quality	2.24	GCF_015557635.1	Lachnospirales	Lachnospiraceae	Fusicatenibacter	Fusicatenibacter saccharivorans
HWDNA_mg-0014	94.6	2.58	Medium quality	5.07	GCF_000742135.1	Enterobacterales	Enterobacteriaceae	Klebsiella	Klebsiella pneumoniae
HWDNA_mg-0015	86.66	6.51	Medium quality	1.84	GCF_016909125.1	Lactobacillales	Enterococcaceae	Enterococcus	Unclassified
HWDNA_mg-0016	63.52	1.05	Medium quality	1.52	GCA_009929415.1	Peptostreptococcales	Filifactoraceae	Proteocatella	Unclassified
HWDNA_mg-0017	70.92	4.51	Medium quality	1.5	GCA_012519885.1	Bacteroidales	Paludibacteraceae	Unclassified	Unclassified
HWDNA_mg-0018	68.81	0.99	Medium quality	0.711	GCA_903847415.1	Unclassified	Unclassified	Unclassified	Unclassified
HWDNA_mg-0019	81.74	2.69	Medium quality	3.03	GCA_001898935.1	Bacteroidales	Paludibacteraceae	Paludibacter	Unclassified
HWDNA_mg-0020	93.25	5.49	Medium quality	4.75	GCF_003697165.2	Enterobacterales	Enterobacteriaceae	Escherichia	Escherichia coli
HWDNA_mg-0021	82.87	2.2	Medium quality	3.63	No reference	Fibrobacterales	Fibrobacteraceae	Unclassified	Unclassified
HWDNA_mg-0022	83.46	3.6	Medium quality	1.9	GCF_022354845.1	Lactobacillales	Streptococcaceae	Streptococcus	Streptococcus suis
HWDNA_mg-0023	60.73	2.01	Medium quality	1.04	GCF_002834235.1	Oscillospirales	Acutalibacteraceae	Ruminococcu	Ruminococcus_E bromii
HWDNA_mg-0024	66.38	2.59	Medium quality	2.34	No reference	Fibrobacterales	Fibrobacteraceae	Unclassified	Unclassified
HWDNA_mg-0025	63.7	3.48	Medium quality	1.69	GCF_010669225.1	Selenomonadales	Selenomonadaceae	Megamonas	Megamonas funiformis
HWDNA_mg-0026	76.09	1.69	Medium quality	1.64	No reference	Synergistales	Synergistaceae	Unclassified	Unclassified
HWDNA_mg-0027	63.66	1.79	Medium quality	1.21	GCA_020636695.1	Bacteroidales	Paludibacteraceae	Unclassified	Unclassified
HWDNA_mg-0028	51.33	0.97	Medium quality	1.65	GCF_013409575.1	Bacteroidales	Tannerellaceae	Macellibacteroides	Macellibacteroides fermentans
HWDNA_mg-0029	63.82	1.46	Medium quality	1.09	GCA_012728275.1	Saccharofermentanales	Saccharofermentanaceae	Saccharofermentans	Unclassified
HWDNA_mg-0030	69.92	4.31	Medium quality	2.25	GCA_002841395.1	Christensenellales	Unclassified	Unclassified	Unclassified
HWDNA_mg-0031	70.87	19.02	Contaminated	2.42	GCF_002837135.1	Burkholderiales	Burkholderiaceae	Macromonas	Macromonas bipunctata
HWDNA_mg-0032	56.8	0	Medium quality	3.26	GCF_000012845.1	Bacteroidales	Tannerellaceae	Parabacteroides	Parabacteroides distasonis
HWDNA_mg-0033	62.26	3.37	Medium quality	1.4	GCA_002425705.1	Peptostreptococcales	Anaerovoracaceae	Unclassified	Unclassified
HWDNA_mg-0034	30.34	0	Low quality	0.744	GCF_000420525.1	Burkholderiales	Aquaspirillaceae	Aquaspirillum	Aquaspirillum serpens
HWDNA_mg-0035	81.43	38.59	Contaminated	2.04	GCF_000196555.1	Actinomycetales	Bifidobacteriaceae	Bifidobacterium	Bifidobacterium longum
HWDNA_mg-0036	53.61	1.72	Medium quality	1.15	GCA_003543215.1	Erysipelotrichales	Erysipelotrichaceae	Unclassified	Unclassified
HWDNA_mg-0037	47.92	3.49	Low quality	1.23	GCA_002399565.1	Bacteroidales	Unclassified	Unclassified	Unclassified
HWDNA_mg-0038	63.48	8.93	Medium quality	1.84	GCA_024579835.1	Clostridiales	Clostridiaceae	Unclassified	Unclassified
HWDNA_mg-0039	39.66	1.72	Low quality	2.07	GCA_025147485.1	Bacteroidales	Bacteroidaceae	Bacteroides	Bacteroides uniformis
HWDNA_mg-0040	54.51	3.6	Medium quality	1.61	GCF_905120355.1	Burkholderiales	Rhodocyclaceae	Azonexus	Unclassified
HWDNA_mg-0041	44.83	5.17	Low quality	4.1	GCF_000964545.1	Burkholderiales	Burkholderiaceae	Comamonas	Comamonas thiooxydans
HWDNA_mg-0042	39.66	0	Low quality	1.37	No reference	Bacteroidales	Unclassified	Unclassified	Unclassified
HWDNA_mg-0043	50.72	6.9	Medium quality	2.29	GCA_025151215.1	Bacteroidales	Tannerellaceae	Parabacteroides	Parabacteroides merdae
HWDNA_mg-0044	43.45	0	Low quality	1.47	GCF_000423285.1	Burkholderiales	Aquaspirillaceae	Laribacter	Laribacter hongkongensis
HWDNA_mg-0045	46.28	2.33	Low quality	1.45	GCA_002356435.2	Bacteroidales	Dysgonomonadaceae	Petrimonas	Unclassified
HWDNA_mg-0046	81.34	35.14	Contaminated	5.15	GCF_000012825.1	Bacteroidales	Bacteroidaceae	Phocaeicola	Unclassified
HWDNA_mg-0047	82.39	35.84	Contaminated	2.66	GCF_001548035.1	Campylobacterales	Sulfurospirillaceae	Sulfurospirillum	Unclassified
HWDNA_mg-0048	49.12	1.75	Low quality	1.03	GCA_000020605.1	Lachnospirales	Lachnospiraceae	Agathobacter	Agathobacter rectalis
HWDNA_mg-0049	46.55	3.45	Low quality	2.08	GCF_000819785.1	Enterobacterales	Aeromonadaceae	Unclassified	Aeromonas caviae
HWDNA_mg-0050	39.08	0	Low quality	0.58	GCA_001917125.1	Unclassified	Unclassified	Scatocola	Scatocola faecipullorum
HWDNA_mg-0051	23.39	0	Low quality	1.42	GCA_025147325.1	Bacteroidales	Bacteroidaceae	Bacteroides	Bacteroides stercoris
HWDNA_mg-0052	42.21	12.42	Contaminated	1.51	No reference	Bacteroidales	Paludibacteraceae	Unclassified	Unclassified
HWDNA_mg-0053	44.83	19.93	Contaminated	2.68	No reference	Unclassified	Unclassified	Unclassified	Unclassified
HWDNA_mg-0054	34.46	4.41	Low quality	1.31	No reference	Bacteroidales	Paludibacteraceae	Paludibacter	Unclassified
HWDNA_mg-0055	45.11	5.02	Low quality	1.81	No reference	Burkholderiales	Burkholderiaceae	Unclassified	Unclassified
HWDNA_mg-0056	88.71	44.95	Contaminated	4.77	GCA_009929375.1	Bacteroidales	Paludibacteraceae	Paludibacter	Unclassified
HWDNA_mg-0057	41.37	4.07	Low quality	1.04	GCF_014352935.1	Campylobacterales	Arcobacteraceae	Aliarcobacter	Unclassified
HWDNA_mg-0058	33.49	8	Low quality	2.2	No reference	Bacteroidales	Bacteroidaceae	Unclassified	Unclassified
HWDNA_mg-0059	24.14	0	Low quality	0.852	GCF_000420525.1	Burkholderiales	Aquaspirillaceae	Aquaspirillum	Unclassified
HWDNA_mg-0060	56.32	19.36	Contaminated	3.75	GCF_000310225.1	Burkholderiales	Rhodocyclaceae	Thauera	Unclassified
HWDNA_mg-0061	35.28	1.75	Low quality	1.59	GCF_016919065.1	Desulfobulbales	Desulfobulbaceae	Desulfobulbus	Unclassified
HWDNA_mg-0062	35.62	7.76	Low quality	1.76	No reference	Bacteroidales	Bacteroidaceae	Phocaeicola	Unclassified
HWDNA_mg-0063	23.04	0	Low quality	1.21	No reference	Bacteroidales	Unclassified	Unclassified	Unclassified
HWDNA_mg-0064	33.25	5.26	Low quality	0.992	GCA_009929215.1	Desulfovibrionales	Desulfovibrionaceae	Desulfovibrio	Unclassified
HWDNA_mg-0065	41.56	2.59	Low quality	1.25	GCF_001025215.1	Actinomycetales	Bifidobacteriaceae	Bifidobacterium	Bifidobacterium pseudocatenulatum
HWDNA_mg-0066	33.1	0	Low quality	0.712	GCA_002842655.1	Bacteroidales	Unclassified	Unclassified	Unclassified
HWDNA_mg-0067	35.67	9.29	Low quality	1.64	No reference	Bacteroidales	Unclassified	Unclassified	Unclassified
HWDNA_mg-0068	29.55	7.17	Low quality	2.08	No reference	Unclassified	Unclassified	Unclassified	Unclassified
HWDNA_mg-0069	41.46	10.34	Contaminated	1.76	GCA_018054745.1	Burkholderiales	Burkholderiaceae	Alicycliphilus	Unclassified
HWDNA_mg-0070	15.24	0.44	Low quality	0.599	GCA_016714275.1	Propionibacteriales	Propionibacteriaceae	Arachnia	Unclassified
HWDNA_mg-0071	89.42	67.79	Contaminated	4.86	GCA_018054745.1	Burkholderiales	Burkholderiaceae	Alicycliphilus	Unclassified
HWDNA_mg-0072	46.41	10.7	Contaminated	2.71	No reference	Unclassified	Unclassified	Unclassified	Unclassified
HWDNA_mg-0073	56.28	15.4	Contaminated	2.33	GCA_025148125.1	Lachnospirales	Lachnospiraceae	Blautia	Blautia wexlerae
HWDNA_mg-0074	17.28	1.73	Low quality	0.973	No reference	Bacteroidales	Porphyromonadaceae	Unclassified	Unclassified
HWDNA_mg-0075	30.07	4.07	Low quality	1.73	No reference	Unclassified	Unclassified	Unclassified	Unclassified
HWDNA_mg-0076	21.03	2.38	Low quality	1.08	No reference	Bacteroidales	Unclassified	Unclassified	Unclassified
HWDNA_mg-0077	22.96	1.69	Low quality	0.738	No reference	Unclassified	Unclassified	Unclassified	Unclassified
HWDNA_mg-0078	57.88	23.79	Contaminated	3.88	GCA_019414725.1	Bacteroidales	Bacteroidaceae	Phocaeicola	Unclassified
HWDNA_mg-0079	18.19	2.08	Low quality	1.03	No reference	Lactobacillales	Streptococcaceae	Streptococcus	Unclassified
HWDNA_mg-0080	71.69	53.29	Contaminated	4.49	No reference	Unclassified	Unclassified	Unclassified	Unclassified
HWDNA_mg-0081	30.41	8.36	Low quality	1.51	No reference	Unclassified	Unclassified	Unclassified	Unclassified
HWDNA_mg-0082	48.12	7.6	Low quality	1.41	GCF_000377005.1	Lactobacillales	Streptococcaceae	Streptococcus	Unclassified
HWDNA_mg-0083	79.63	53.21	Contaminated	2.78	GCA_000473305.1	Bacteroidales	Unclassified	Unclassified	Unclassified
HWDNA_mg-0084	26.49	4.14	Low quality	1.5	No reference	Bacteroidales	Bacteroidaceae	Prevotella	Unclassified
HWDNA_mg-0085	61.74	22.63	Contaminated	2.87	No reference	Bacteroidales	Bacteroidaceae	Unclassified	Unclassified
HWDNA_mg-0086	38.64	8.62	Low quality	1.62	No reference	Burkholderiales	Burkholderiaceae	Unclassified	Unclassified
HWDNA_mg-0087	61.2	31.37	Contaminated	3.41	No reference	Bacteroidales	Unclassified	Unclassified	Unclassified
HWDNA_mg-0088	50.43	11.45	Contaminated	1.93	GCF_017368815.1	Burkholderiales	Burkholderiaceae	Comamonas	Comamonas denitrificans
HWDNA_mg-0089	19.02	0.47	Low quality	0.44	GCA_018054915.1	Burkholderiales	Burkholderiaceae	Brachymonas	Unclassified
HWDNA_mg-0090	48.68	21.87	Contaminated	3.86	No reference	Unclassified	Unclassified	Unclassified	Unclassified
HWDNA_mg-0091	16.19	0	Low quality	0.513	GCF_900167555.1	Oscillospirales	Ruminococcaceae	Gemmiger	Gemmiger formicilis
HWDNA_mg-0092	41.42	18.1	Contaminated	2.91	No reference	Unclassified	Unclassified	Unclassified	Unclassified
HWDNA_mg-0093	44.83	6.9	Low quality	2.01	GCF_900187115.1	Campylobacterales	Arcobacteraceae	Aliarcobacter	Unclassified
HWDNA_mg-0094	29.28	4.15	Low quality	1.03	No reference	Unclassified	Unclassified	Unclassified	Unclassified
HWDNA_mg-0095	10.34	0	Low quality	0.669	GCF_000420525.1	Burkholderiales	Aquaspirillaceae	Aquaspirillum	Aquaspirillum serpens
HWDNA_mg-0096	8.33	0	Low quality	1.03	GCF_007570865.1	Enterobacterales	Enterobacteriaceae	Atlantibacter	Atlantibacter subterranea
HWDNA_mg-0097	10.95	1.19	Low quality	0.642	No reference	Burkholderiales	Burkholderiaceae	Acidovorax	Unclassified
HWDNA_mg-0098	27.27	4.86	Low quality	1.76	No reference	Unclassified	Unclassified	Unclassified	Unclassified
HWDNA_mg-0099	40.42	14.04	Contaminated	2.8	No reference	Unclassified	Unclassified	Unclassified	Unclassified
HWDNA_mg-0100	65.14	54.26	Contaminated	5.02	No reference	Unclassified	Unclassified	Unclassified	Unclassified
HWDNA_mg-0101	13.79	0	Low quality	0.455	GCA_009929415.1	Peptostreptococcales	Filifactoraceae	Proteocatella	Unclassified
HWDNA_mg-0102	38.39	10.11	Contaminated	1.86	No reference	Unclassified	Unclassified	Unclassified	Unclassified
HWDNA_mg-0103	40.03	4.08	Low quality	1.73	No reference	Unclassified	Unclassified	Unclassified	Unclassified
HWDNA_mg-0104	27.27	7.92	Low quality	0.812	No reference	Lachnospirales	Lachnospiraceae	Blautia	Unclassified
HWDNA_mg-0105	61.92	43.4	Contaminated	5.26	No reference	Unclassified	Unclassified	Unclassified	Unclassified
HWDNA_mg-0106	9.95	0	Low quality	0.408	No reference	Burkholderiales	Burkholderiaceae	Comamonas	Unclassified
HWDNA_mg-0107	40.79	13.19	Contaminated	1.96	No reference	Unclassified	Unclassified	Unclassified	Unclassified
HWDNA_mg-0108	21.93	0	Low quality	0.966	No reference	Tissierellales	Sedimentibacteraceae	Sedimentibacter	Unclassified
HWDNA_mg-0109	33.61	1.71	Low quality	1.16	GCF_014076415.1	Burkholderiales	Burkholderiaceae	Comamonas	Unclassified
HWDNA_mg-0110	41.28	16.37	Contaminated	2.21	No reference	Unclassified	Unclassified	Unclassified	Unclassified
HWDNA_mg-0111	50.85	18.73	Contaminated	2.84	No reference	Bacteroidales	Unclassified	Unclassified	Unclassified
HWDNA_mg-0112	3.74	0.18	Low quality	0.619	No reference	Unclassified	Unclassified	Unclassified	Unclassified
HWDNA_mg-0113	6.11	0.47	Low quality	1.11	No reference	Unclassified	Unclassified	Unclassified	Unclassified
HWDNA_mg-0114	4.17	0	Low quality	0.305	GCF_000420525.1	Burkholderiales	Aquaspirillaceae	Aquaspirillum	Aquaspirillum serpens
HWDNA_mg-0115	15.52	0	Low quality	0.396	GCA_024709365.1	Desulfovibrionales	Desulfomicrobiaceae	Desulfomicrobium	Unclassified
HWDNA_mg-0116	8.62	0	Low quality	0.404	No reference	Unclassified	Unclassified	Unclassified	Unclassified
HWDNA_mg-0117	9.63	0	Low quality	0.291	No reference	Unclassified	Unclassified	Unclassified	Unclassified
HWDNA_mg-0118	34.41	8.75	Low quality	1.91	No reference	Bacteroidales	Unclassified	Unclassified	Unclassified
HWDNA_mg-0119	73.45	48.01	Contaminated	3.33	No reference	Unclassified	Unclassified	Unclassified	Unclassified
HWDNA_mg-0120	59.88	26.18	Contaminated	1.69	No reference	Bacteroidales	Unclassified	Unclassified	Unclassified
HWDNA_mg-0121	20.32	2.2	Low quality	1.17	No reference	Unclassified	Unclassified	Unclassified	Unclassified
HWDNA_mg-0122	38.09	16.87	Contaminated	2.66	No reference	Unclassified	Unclassified	Unclassified	Unclassified
HWDNA_mg-0123	16.9	1.59	Low quality	0.928	No reference	Bacteroidales	Paludibacteraceae	Paludibacter	Unclassified
HWDNA_mg-0124	11.36	0	Low quality	0.781	No reference	Unclassified	Unclassified	Unclassified	Unclassified
HWDNA_mg-0125	11.52	0	Low quality	0.274	No reference	Unclassified	Unclassified	Unclassified	Unclassified
HWDNA_mg-0126	25.39	6.19	Low quality	1.38	No reference	Burkholderiales	Rhodocyclaceae	Thauera	Unclassified
HWDNA_mg-0127	7.05	0	Low quality	0.247	No reference	Unclassified	Unclassified	Unclassified	Unclassified
HWDNA_mg-0128	42.43	11.1	Contaminated	1.57	No reference	Unclassified	Unclassified	Unclassified	Unclassified
HWDNA_mg-0129	7.02	0	Low quality	0.204	No reference	Unclassified	Unclassified	Unclassified	Unclassified
HWDNA_mg-0130	9.76	1.35	Low quality	1.21	No reference	Enterobacterales	Psittacicellaceae	Unclassified	Unclassified
HWDNA_mg-0131	15.05	1.25	Low quality	0.325	No reference	Coriobacteriales	Coriobacteriaceae	Collinsella	Unclassified
HWDNA_mg-0132	7.76	3.45	Low quality	0.769	No reference	Unclassified	Unclassified	Unclassified	Unclassified
HWDNA_mg-0133	7.21	0.6	Low quality	0.682	No reference	Lactobacillales	Streptococcaceae	Streptococcus	Unclassified
HWDNA_mg-0134	42.05	21.78	Contaminated	3.43	No reference	Unclassified	Unclassified	Unclassified	Unclassified
HWDNA_mg-0135	6.85	0.35	Low quality	0.453	No reference	Bacteroidales	Bacteroidaceae	Phocaeicola	Unclassified
HWDNA_mg-0136	44.67	12.15	Contaminated	1.81	No reference	Bacteroidales	Bacteroidaceae	Unclassified	Unclassified
HWDNA_mg-0137	28.2	15.03	Contaminated	1.79	No reference	Unclassified	Unclassified	Unclassified	Unclassified
HWDNA_mg-0138	52.37	25.63	Contaminated	1.57	No reference	Unclassified	Unclassified	Unclassified	Unclassified
HWDNA_mg-0139	8.33	0	Low quality	0.527	No reference	Unclassified	Unclassified	Unclassified	Unclassified
HWDNA_mg-0140	3.92	0	Low quality	0.546	No reference	Unclassified	Unclassified	Unclassified	Unclassified
HWDNA_mg-0141	50.44	24.65	Contaminated	1.36	No reference	Bacteroidales	Unclassified	Unclassified	Unclassified
HWDNA_mg-0142	4.17	0	Low quality	0.369	No reference	Unclassified	Unclassified	Unclassified	Unclassified
HWDNA_mg-0143	1.88	0	Low quality	0.305	No reference	Unclassified	Unclassified	Unclassified	Unclassified
HWDNA_mg-0144	16.67	25	Contaminated	3.86	No reference	Burkholderiales	Burkholderiaceae	Acidovorax	Unclassified
HWDNA_mg-0145	54.58	47.18	Contaminated	3.08	No reference	Unclassified	Unclassified	Unclassified	Unclassified
HWDNA_mg-0146	17.39	0.83	Low quality	0.397	No reference	Unclassified	Unclassified	Unclassified	Unclassified
HWDNA_mg-0147	4.17	0	Low quality	0.392	No reference	Unclassified	Unclassified	Unclassified	Unclassified
HWDNA_mg-0148	0	0	Low quality	0.219	No reference	Unclassified	Unclassified	Unclassified	Unclassified
HWDNA_mg-0149	59.61	31.76	Contaminated	1.91	No reference	Unclassified	Unclassified	Unclassified	Unclassified
HWDNA_mg-0150	36.21	8.34	Low quality	1.61	No reference	Flavobacteriales	Unclassified	Unclassified	Unclassified
HWDNA_mg-0151	3.61	0	Low quality	0.332	No reference	Unclassified	Unclassified	Unclassified	Unclassified
HWDNA_mg-0152	53.99	40.53	Contaminated	6.59	No reference	Unclassified	Unclassified	Unclassified	Unclassified
HWDNA_mg-0153	68.36	51.99	Contaminated	4.78	No reference	Bacteroidales	Bacteroidaceae	Unclassified	Unclassified
HWDNA_mg-0154	8.33	0	Low quality	1.21	No reference	Unclassified	Unclassified	Unclassified	Unclassified
HWDNA_mg-0155	4.17	4.17	Low quality	0.218	No reference	Unclassified	Unclassified	Unclassified	Unclassified
HWDNA_mg-0156	1.57	0	Low quality	0.452	No reference	Unclassified	Unclassified	Unclassified	Unclassified
HWDNA_mg-0157	51.26	22.13	Contaminated	3.55	No reference	Unclassified	Unclassified	Unclassified	Unclassified
HWDNA_mg-0158	58.54	34.55	Contaminated	3.83	No reference	Unclassified	Unclassified	Unclassified	Unclassified
HWDNA_mg-0159	67.15	51.65	Contaminated	4.81	No reference	Lachnospirales	Lachnospiraceae	Unclassified	Unclassified
HWDNA_mg-0160	14.83	4.15	Low quality	0.719	No reference	Actinomycetales	Bifidobacteriaceae	Bifidobacterium	Unclassified
HWDNA_mg-0161	73.12	50.11	Contaminated	4.04	No reference	Unclassified	Unclassified	Unclassified	Unclassified
HWDNA_mg-0162	43.62	27.14	Contaminated	1.45	No reference	Enterobacterales	Psittacicellaceae	Unclassified	Unclassified
HWDNA_mg-0163	70.39	53.45	Contaminated	4.79	No reference	Unclassified	Unclassified	Unclassified	Unclassified
HWDNA_mg-0164	7.68	1.1	Low quality	0.481	No reference	Unclassified	Unclassified	Unclassified	Unclassified
HWDNA_mg-0165	70.99	76.29	Contaminated	5.43	No reference	Lachnospirales	Lachnospiraceae	Blautia	Unclassified
HWDNA_mg-0166	2.05	0.19	Low quality	0.22	No reference	Unclassified	Unclassified	Unclassified	Unclassified
HWDNA_mg-0167	54.84	64.97	Contaminated	4.77	No reference	Unclassified	Unclassified	Unclassified	Unclassified
HWDNA_mg-0168	6.9	7.52	Low quality	0.277	No reference	Unclassified	Unclassified	Unclassified	Unclassified

## Sheet: Table S4
Supplementary Table S4. Occurrence of antimicrobial resistance genes, integron, insersion sequence (IS), and plasmid-derived sequence from in situ biofilm.
MAG_id	Contig_id	AMRFinderPlus	Integron	IS_finder	platon
BFDNA_MAG094	BFDNA_c113910	aac(3)-I	-	-	-
BFDNA_MAG111	BFDNA_c37614	aac(3)-I	-	-	-
	BFDNA_c153615	aac(3)-I	-	-	-
	BFDNA_c328810	aac(3)-I	-	-	-
	BFDNA_c723399	aac(3)-Ia	-	-	-
	BFDNA_c286849	aac(3)-Ib	-	-	-
	BFDNA_c276887	aac(3)-IId	-	-	-
BFDNA_MAG020	BFDNA_c16039	aac(6')	-	-	-
BFDNA_MAG084	BFDNA_c65646	aac(6')	-	-	-
BFDNA_MAG086	BFDNA_c110411	aac(6')	-	-	-
	BFDNA_c310941	aac(6')	-	-	-
	BFDNA_c456845	aac(6')	-	-	-
	BFDNA_c1121706	aac(6')	-	-	-
BFDNA_MAG074	BFDNA_c135456	aac(6')	-	Tn3	-
	BFDNA_c364773	aac(6')-29	-	-	-
BFDNA_MAG050	BFDNA_c20692	aac(6')-E550	-	-	-
	BFDNA_c156024	aac(6')-Ia	-	-	-
	BFDNA_c694034	aac(6')-Ian	-	-	-
	BFDNA_c335415	aac(6')-Ib	-	-	-
	BFDNA_c62877	aac(6')-Ie/aph(2'')-Ia	-	-	-
	BFDNA_c632672	aac(6')-II	-	-	-
BFDNA_MAG074	BFDNA_c119811	aac(6')-IIc	-	-	TRUE
	BFDNA_c246773	aac(6')-Il	-	-	-
BFDNA_MAG049	BFDNA_c475	aac(6')-Im,aph(2'')-IIa	-	-	TRUE
	BFDNA_c193282	aacA48	-	-	-
	BFDNA_c182136	aacA8	-	-	-
	BFDNA_c148516	aadA1	-	-	-
BFDNA_MAG063	BFDNA_c36189	aadA10	-	Tn3	-
BFDNA_MAG108	BFDNA_c51681	aadA13,aacA38	-	Tn3	-
	BFDNA_c184928	aadA2	-	-	-
	BFDNA_c288116	aadA22	-	-	-
	BFDNA_c255499	aadA5	-	-	-
BFDNA_MAG082	BFDNA_c79476	aadA6	-	-	-
	BFDNA_c619048	aadA7	-	-	-
	BFDNA_c167014	aadS	-	-	-
	BFDNA_c183520	aadS	-	-	-
BFDNA_MAG012	BFDNA_c64987	ampC	-	-	-
BFDNA_MAG054	BFDNA_c44099	ampC	-	-	-
BFDNA_MAG064	BFDNA_c3766	ampC	-	-	-
BFDNA_MAG073	BFDNA_c92148	ampC	-	-	-
	BFDNA_c189604	ant(2'')-Ia	-	-	-
BFDNA_MAG074	BFDNA_c116707	ant(3'')	-	IS110	-
BFDNA_MAG111	BFDNA_c33229	ant(3'')-II	-	-	-
BFDNA_MAG038	BFDNA_c37297	aph(2'')-If	-	IS1595	-
BFDNA_MAG108	BFDNA_c51923	aph(3'')-Ib	-	-	TRUE
BFDNA_MAG129	BFDNA_c101681	aph(3')	-	-	-
	BFDNA_c497562	aph(3')-I(H957)	-	-	-
BFDNA_MAG134	BFDNA_c96634	aph(3')-Ia	-	IS6	TRUE
BFDNA_MAG090	BFDNA_c18157	aph(3')-Ib	-	-	-
BFDNA_MAG132	BFDNA_c108164	aph(3')-IIIa	-	IS1595	TRUE
	BFDNA_c128	aph(3')-VI	-	-	TRUE
	BFDNA_c273078	aph(3')-XV	-	-	-
	BFDNA_c213569	aph(6)-Id	-	-	-
BFDNA_MAG038	BFDNA_c17978	arr	-	-	-
BFDNA_MAG046	BFDNA_c141165	arr	-	-	-
BFDNA_MAG125	BFDNA_c95059	arr	-	-	-
BFDNA_MAG125	BFDNA_c100283	arr	-	-	-
BFDNA_MAG125	BFDNA_c103324	arr	-	-	-
BFDNA_MAG129	BFDNA_c97720	arr	-	-	-
	BFDNA_c336221	arr	-	-	-
	BFDNA_c233419	arr-3	-	-	-
	BFDNA_c314167	arsC	-	-	-
BFDNA_MAG003	BFDNA_c230	arsD	-	-	-
BFDNA_MAG007	BFDNA_c16125	arsD	-	-	-
BFDNA_MAG027	BFDNA_c7843	arsD	-	-	-
BFDNA_MAG027	BFDNA_c10370	arsD	-	-	-
BFDNA_MAG044	BFDNA_c28302	arsD	-	-	-
BFDNA_MAG101	BFDNA_c17113	arsD	-	-	-
BFDNA_MAG108	BFDNA_c45096	arsD	-	-	-
BFDNA_MAG111	BFDNA_c37973	arsD	-	-	-
BFDNA_MAG113	BFDNA_c339	arsD	-	-	-
	BFDNA_c162022	arsD	-	-	-
	BFDNA_c201231	arsD	-	-	-
	BFDNA_c202537	arsD	-	-	-
	BFDNA_c250179	arsD	-	-	-
	BFDNA_c430247	arsD	-	-	-
BFDNA_MAG035	BFDNA_c65296	arsN2	-	-	-
BFDNA_MAG059	BFDNA_c28099	arsN2	-	-	-
BFDNA_MAG096	BFDNA_c75379	arsN2	-	-	-
BFDNA_MAG110	BFDNA_c18196	arsN2	-	-	-
BFDNA_MAG069	BFDNA_c3156	bla	-	-	TRUE
BFDNA_MAG089	BFDNA_c33915	bla	-	-	TRUE
BFDNA_MAG001	BFDNA_c3	bla	-	-	-
BFDNA_MAG004	BFDNA_c1016	bla	-	-	-
BFDNA_MAG006	BFDNA_c24673	bla	-	-	-
	BFDNA_c7590	bla	-	-	-
BFDNA_MAG012	BFDNA_c24240	bla	-	-	-
BFDNA_MAG027	BFDNA_c9624	bla	-	-	-
BFDNA_MAG044	BFDNA_c8127	bla	-	-	-
BFDNA_MAG045	BFDNA_c22836	bla	-	-	-
BFDNA_MAG053	BFDNA_c75247	bla	-	-	-
BFDNA_MAG059	BFDNA_c24300	bla	-	-	-
BFDNA_MAG063	BFDNA_c26485	bla	-	-	-
BFDNA_MAG080	BFDNA_c51309	bla	-	-	-
BFDNA_MAG086	BFDNA_c110769	bla	-	-	-
BFDNA_MAG096	BFDNA_c64337	bla	-	-	-
BFDNA_MAG125	BFDNA_c101657	bla	-	-	-
BFDNA_MAG132	BFDNA_c134129	bla	-	-	-
	BFDNA_c136876	bla	-	-	-
	BFDNA_c145663	bla	-	-	-
	BFDNA_c170017	bla	-	-	-
	BFDNA_c191037	bla	-	-	-
BFDNA_MAG086	BFDNA_c108984	bla	-	IS30	-
BFDNA_MAG045	BFDNA_c24419	bla	-	IS6	-
BFDNA_MAG096	BFDNA_c66763	bla	-	ISCR	-
BFDNA_MAG108	BFDNA_c47000	bla	-	Tn3	TRUE
BFDNA_MAG045	BFDNA_c21046	bla	-	Tn3	-
BFDNA_MAG076	BFDNA_c29904	blaAER	-	-	-
	BFDNA_c226737	blaAIM	-	-	-
BFDNA_MAG093	BFDNA_c121276	blaCAE	-	-	-
BFDNA_MAG131	BFDNA_c7158	blaCMY-189	-	-	-
	BFDNA_c188057	blaCTX-M	-	-	-
BFDNA_MAG074	BFDNA_c138719	blaGES-5	-	-	-
BFDNA_MAG126	BFDNA_c15349	blaIDC	-	-	-
	BFDNA_c177701	blaIMP-1	-	-	-
BFDNA_MAG058	BFDNA_c115309	blaIMP-11	-	Tn3	TRUE
	BFDNA_c462	blaKPC-2,blaTEM	-	-	TRUE
BFDNA_MAG103	BFDNA_c9126	blaMCA	-	-	-
BFDNA_MAG133	BFDNA_c5421	blaMCA	-	IS1202	-
BFDNA_MAG093	BFDNA_c124767	blaMOX	-	-	-
	BFDNA_c179137	blaMOX	-	-	-
BFDNA_MAG076	BFDNA_c28810	blaMOX-1	-	-	-
	BFDNA_c177386	blaNPS	-	-	-
BFDNA_MAG022	BFDNA_c7162	blaOXA	-	-	-
BFDNA_MAG038	BFDNA_c20026	blaOXA	-	-	-
BFDNA_MAG049	BFDNA_c9885	blaOXA	-	-	-
BFDNA_MAG051	BFDNA_c44176	blaOXA	-	-	-
BFDNA_MAG063	BFDNA_c33256	blaOXA	-	-	-
BFDNA_MAG073	BFDNA_c95775	blaOXA	-	-	-
BFDNA_MAG073	BFDNA_c95968	blaOXA	-	-	-
BFDNA_MAG081	BFDNA_c85790	blaOXA	-	-	-
BFDNA_MAG084	BFDNA_c74423	blaOXA	-	-	-
BFDNA_MAG086	BFDNA_c119270	blaOXA	-	-	-
BFDNA_MAG086	BFDNA_c123572	blaOXA	-	-	-
BFDNA_MAG088	BFDNA_c38160	blaOXA	-	-	-
BFDNA_MAG111	BFDNA_c37897	blaOXA	-	-	-
BFDNA_MAG111	BFDNA_c39110	blaOXA	-	-	-
BFDNA_MAG125	BFDNA_c91857	blaOXA	-	-	-
	BFDNA_c108469	blaOXA	-	-	-
BFDNA_MAG125	BFDNA_c94224	blaOXA	-	-	-
BFDNA_MAG134	BFDNA_c90757	blaOXA	-	-	-
	BFDNA_c129754	blaOXA	-	-	-
	BFDNA_c158001	blaOXA	-	-	-
	BFDNA_c168174	blaOXA	-	-	-
	BFDNA_c176038	blaOXA	-	-	-
	BFDNA_c183173	blaOXA	-	-	-
	BFDNA_c197311	blaOXA	-	-	-
	BFDNA_c198995	blaOXA	-	-	-
	BFDNA_c292267	blaOXA	-	-	-
	BFDNA_c371816	blaOXA	-	-	-
	BFDNA_c395973	blaOXA	-	-	-
	BFDNA_c495537	blaOXA	-	-	-
	BFDNA_c601586	blaOXA	-	-	-
BFDNA_MAG125	BFDNA_c96324	blaOXA-1	-	Tn3	TRUE
	BFDNA_c180084	blaOXA-2	-	-	-
	BFDNA_c144918	blaOXA-205	-	-	-
BFDNA_MAG053	BFDNA_c72714	blaOXA-23	-	IS4	-
BFDNA_MAG051	BFDNA_c37885	blaOXA-347	-	IS1595	-
	BFDNA_c176360	blaOXA-58	-	-	-
	BFDNA_c161	blaPAU	-	-	-
BFDNA_MAG054	BFDNA_c45753	blaPAU-1	-	-	-
BFDNA_MAG062	BFDNA_c1974	blaR1	-	IS6	-
BFDNA_MAG051	BFDNA_c40180	blaRATA	-	-	-
BFDNA_MAG051	BFDNA_c40535	blaRATA	-	-	-
BFDNA_MAG125	BFDNA_c92169	blaRATA	-	-	-
BFDNA_MAG125	BFDNA_c104429	blaRATA	-	-	-
BFDNA_MAG025	BFDNA_c5744	blaRCP	-	-	-
	BFDNA_c308429	blaSHV	-	-	-
BFDNA_MAG125	BFDNA_c103179	blaVEB-9	-	-	TRUE
BFDNA_MAG025	BFDNA_c4722	ble,blaNDM-1	-	IS30	TRUE
	BFDNA_c185128	catA	-	-	-
BFDNA_MAG038	BFDNA_c52100	catA	-	IS6	TRUE
	BFDNA_c633560	catA13	-	-	-
	BFDNA_c606118	catA16	-	-	-
	BFDNA_c731324	catA2	-	-	-
BFDNA_MAG024	BFDNA_c11974	catB	-	-	-
BFDNA_MAG122	BFDNA_c68108	catB	-	-	-
BFDNA_MAG092	BFDNA_c11217	catB	-	IS6	-
	BFDNA_c180596	catB2	-	-	-
	BFDNA_c445897	catB3	-	-	-
	BFDNA_c579274	catB3	-	-	-
BFDNA_MAG074	BFDNA_c138742	catB3	-	Tn3	-
	BFDNA_c193687	catB6	-	-	-
	BFDNA_c271769	catB8	-	-	-
BFDNA_MAG036	BFDNA_c11482	cfiA2	-	IS1380	-
BFDNA_MAG028	BFDNA_c23938	cfxA	-	-	-
BFDNA_MAG096	BFDNA_c64254	clpK	-	-	-
BFDNA_MAG082	BFDNA_c69816	cmlA1	-	ISL3	-
BFDNA_MAG017	BFDNA_c4045	cmx	-	IS481	-
BFDNA_MAG064	BFDNA_c3901	copB,copA,copL	-	-	-
BFDNA_MAG040	BFDNA_c57475	cxpE	-	-	-
BFDNA_MAG062	BFDNA_c1875	cxpE	-	-	-
BFDNA_MAG063	BFDNA_c31275	cxpE	-	-	-
	BFDNA_c317511	dfrA14	-	-	-
	BFDNA_c903960	dfrA23	-	-	-
	BFDNA_c1157092	dfrA27	-	-	-
	BFDNA_c474403	dfrF	-	-	-
BFDNA_MAG096	BFDNA_c80274	emrA	-	-	-
	BFDNA_c187667	emrA	-	-	-
BFDNA_MAG024	BFDNA_c11206	emrE	-	-	-
BFDNA_MAG073	BFDNA_c93782	ere(A)	-	-	TRUE
BFDNA_MAG111	BFDNA_c37023	ere(A)	IntI1	Tn3	-
BFDNA_MAG111	BFDNA_c32288	ere(B)	-	-	-
BFDNA_MAG086	BFDNA_c108098	ere(D)	-	-	-
BFDNA_MAG120	BFDNA_c57324	ere(D)	-	-	-
BFDNA_MAG003	BFDNA_c567	erm	-	-	TRUE
BFDNA_MAG050	BFDNA_c19728	erm	-	-	-
BFDNA_MAG052	BFDNA_c31973	erm	-	-	-
BFDNA_MAG088	BFDNA_c35974	erm	-	Tn3	-
BFDNA_MAG084	BFDNA_c69430	erm(42)	-	-	-
	BFDNA_c245846	erm(47)	-	-	-
BFDNA_MAG038	BFDNA_c4635	erm(A)	-	IS1380	TRUE
BFDNA_MAG008	BFDNA_c35107	erm(A)	-	IS1380	-
	BFDNA_c205358	erm(B)	-	-	-
	BFDNA_c378728	erm(F)	-	-	-
	BFDNA_c16047	erm(G)	-	-	-
BFDNA_MAG025	BFDNA_c5070	floR	-	-	TRUE
BFDNA_MAG035	BFDNA_c59984	floR	-	-	-
BFDNA_MAG076	BFDNA_c28735	floR2	-	-	TRUE
	BFDNA_c482107	fosE	-	-	-
BFDNA_MAG063	BFDNA_c30731	fosX	-	-	-
BFDNA_MAG064	BFDNA_c3962	fosX	-	-	-
BFDNA_MAG093	BFDNA_c120441	fosX	-	-	-
BFDNA_MAG122	BFDNA_c61558	fosX	-	-	-
	BFDNA_c411504	fosX	-	-	-
	BFDNA_c447430	fosX	-	-	-
BFDNA_MAG086	BFDNA_c127761	fosXCC	-	-	-
BFDNA_MAG073	BFDNA_c97478	hdeD-GI	-	-	-
BFDNA_MAG010	BFDNA_c4188	helR	-	-	-
	BFDNA_c227277	iss	-	-	-
BFDNA_MAG046	BFDNA_c131325	lnu(F)	-	-	TRUE
BFDNA_MAG063	BFDNA_c34582	lnu(F)	-	-	-
BFDNA_MAG051	BFDNA_c42017	lnu(H)	-	-	-
	BFDNA_c92438	lnu(H)	-	-	-
	BFDNA_c150486	lnu(H)	-	-	-
	BFDNA_c166395	lnu(I)	-	-	-
BFDNA_MAG053	BFDNA_c63025	mef(A)	-	-	-
BFDNA_MAG053	BFDNA_c76956	mef(A)	-	-	-
BFDNA_MAG053	BFDNA_c75835	mef(A)	-	IS30	-
BFDNA_MAG134	BFDNA_c107131	mef(B)	-	-	-
	BFDNA_c265506	mef(C)	-	-	-
BFDNA_MAG010	BFDNA_c26271	merA	-	-	-
BFDNA_MAG017	BFDNA_c8187	merA	-	-	-
BFDNA_MAG133	BFDNA_c3274	merA	-	IS110	-
BFDNA_MAG107	BFDNA_c709	merA	-	IS3/IS6	-
BFDNA_MAG088	BFDNA_c42397	merA	-	Tn3	-
BFDNA_MAG109	BFDNA_c123241	merA	-	Tn3	-
BFDNA_MAG119	BFDNA_c108497	merA	-	Tn3/ISL3	-
BFDNA_MAG044	BFDNA_c2559	merA,merC,merP,merT	-	Tn3	-
BFDNA_MAG027	BFDNA_c7084	merA,merP	-	Tn3/ISL3	-
	BFDNA_c653112	merB	-	-	-
	BFDNA_c210362	merC	-	-	-
	BFDNA_c223432	merC	-	-	-
	BFDNA_c229784	merC	-	-	-
	BFDNA_c521907	merC	-	-	-
BFDNA_MAG094	BFDNA_c120284	merC	-	Tn3	TRUE
BFDNA_MAG108	BFDNA_c53487	merC,merP,merT	-	Tn3	TRUE
	BFDNA_c447440	merD	-	-	-
	BFDNA_c723920	merD	-	-	-
BFDNA_MAG059	BFDNA_c28183	merD,merE	-	Tn3	-
BFDNA_MAG059	BFDNA_c29260	merD,merE	-	Tn3/ISL3	TRUE
	BFDNA_c114781	merE	-	-	-
	BFDNA_c217767	merE	-	-	-
	BFDNA_c346769	merE	-	-	-
	BFDNA_c807651	merE	-	-	-
	BFDNA_c882017	merE	-	-	-
BFDNA_MAG122	BFDNA_c57036	merE,merD	-	Tn3/ISL3	TRUE
BFDNA_MAG044	BFDNA_c29499	merE,merD,merA	-	Tn3	TRUE
BFDNA_MAG116	BFDNA_c24376	merE,merD,merA	-	Tn3/ISL3	-
BFDNA_MAG027	BFDNA_c7749	merE,merD,merA,merF,merP,merT,merR	-	Tn3/ISL3	TRUE
BFDNA_MAG129	BFDNA_c98065	merF,merP	-	Tn3	-
	BFDNA_c193804	merG	-	-	-
BFDNA_MAG044	BFDNA_c445	merP	-	-	TRUE
BFDNA_MAG025	BFDNA_c4959	merP	-	-	-
BFDNA_MAG043	BFDNA_c6572	merP	-	-	-
BFDNA_MAG054	BFDNA_c42547	merP	-	-	-
BFDNA_MAG124	BFDNA_c84746	merP	-	-	-
BFDNA_MAG127	BFDNA_c127939	merP	-	-	-
BFDNA_MAG129	BFDNA_c94579	merP	-	-	-
	BFDNA_c353232	merP	-	-	-
	BFDNA_c380357	merP	-	-	-
	BFDNA_c1059532	merP	-	-	-
	BFDNA_c1133387	merP	-	-	-
BFDNA_MAG088	BFDNA_c33474	merP	-	ISL3	-
BFDNA_MAG064	BFDNA_c3476	merP	-	Tn3	-
BFDNA_MAG027	BFDNA_c7774	merP	-	Tn3	-
BFDNA_MAG044	BFDNA_c37775	merP	-	Tn3	-
BFDNA_MAG076	BFDNA_c30622	merP	-	Tn3/ISL3	-
BFDNA_MAG129	BFDNA_c87013	merP,merT	-	ISL3	-
BFDNA_MAG127	BFDNA_c137678	merP,merT	-	Tn3	TRUE
BFDNA_MAG122	BFDNA_c60512	merP,merT,merR	-	Tn3	TRUE
BFDNA_MAG108	BFDNA_c48093	merP,merT,merR	-	Tn3/ISL3	-
	BFDNA_c179132	merR	-	-	-
	BFDNA_c191770	merR	-	-	-
	BFDNA_c216984	merR	-	-	-
	BFDNA_c363653	merR	-	-	-
	BFDNA_c427599	merR	-	-	-
	BFDNA_c599080	merR	-	-	-
	BFDNA_c696397	merR	-	-	-
	BFDNA_c236953	merR,merT	-	-	-
	BFDNA_c382167	merT	-	-	-
	BFDNA_c684041	merT	-	-	-
	BFDNA_c854303	merT	-	-	-
	BFDNA_c10375	mph	-	-	-
BFDNA_MAG026	BFDNA_c12848	mph(A)	-	IS6	TRUE
BFDNA_MAG086	BFDNA_c117820	mph(E)	-	-	TRUE
BFDNA_MAG092	BFDNA_c11318	mph(F)	-	IS6	-
BFDNA_MAG057	BFDNA_c17790	mph(G),mef(C)	-	-	-
BFDNA_MAG008	BFDNA_c31142	msr	-	-	-
BFDNA_MAG057	BFDNA_c17590	msr(D)	-	-	-
	BFDNA_c188168	msr(D)	-	-	-
BFDNA_MAG008	BFDNA_c1820	msr(D)	-	IS3	-
BFDNA_MAG051	BFDNA_c45594	msr(E)	-	-	-
	BFDNA_c315941	pcoC	-	-	-
	BFDNA_c286766	psi-GI	-	-	-
	BFDNA_c375617	psi-GI	-	-	-
	BFDNA_c600884	psi-GI	-	-	-
	BFDNA_c857586	psi-GI	-	-	-
	BFDNA_c1191946	psi-GI	-	-	-
BFDNA_MAG027	BFDNA_c7905	qac	-	-	TRUE
BFDNA_MAG110	BFDNA_c18170	qac	-	-	-
	BFDNA_c417875	qac	-	-	-
	BFDNA_c683591	qacF	-	-	-
	BFDNA_c305546	qacG2	-	-	-
	BFDNA_c795475	qacK	-	-	-
	BFDNA_c327710	qacL	-	-	-
BFDNA_MAG134	BFDNA_c80670	qnrS2	-	-	-
	BFDNA_c836166	qnrVC	-	-	-
BFDNA_MAG051	BFDNA_c45055	sat4,ant(6)-Ia	-	IS1595	TRUE
	BFDNA_c214020	shsP	-	-	-
BFDNA_MAG119	BFDNA_c111099	shsP,yfdX1	-	-	-
	BFDNA_c199570	smr	-	-	-
BFDNA_MAG038	BFDNA_c49921	str	-	-	TRUE
BFDNA_MAG081	BFDNA_c87092	sul1,qacEdelta1	-	Tn3	TRUE
	BFDNA_c193993	sul2	-	-	-
BFDNA_MAG029	BFDNA_c2721	tet	-	-	TRUE
BFDNA_MAG008	BFDNA_c5656	tet(36)	-	-	-
BFDNA_MAG128	BFDNA_c49789	tet(39)	-	-	TRUE
BFDNA_MAG059	BFDNA_c28521	tet(A)	-	-	TRUE
BFDNA_MAG076	BFDNA_c29773	tet(C)	-	-	-
BFDNA_MAG024	BFDNA_c10364	tet(E)	-	Tn3	-
	BFDNA_c182202	tet(G)	-	-	-
BFDNA_MAG026	BFDNA_c13042	tet(G)	-	Tn3	-
BFDNA_MAG086	BFDNA_c115278	tet(M)	-	-	-
BFDNA_MAG066	BFDNA_c340	tet(M)	-	IS256	-
BFDNA_MAG132	BFDNA_c108942	tet(Q)	-	-	-
BFDNA_MAG052	BFDNA_c32830	tet(X2)	-	IS1595	TRUE
	BFDNA_c308741	tet(Y)	-	-	-
BFDNA_MAG090	BFDNA_c15588	tmexC	-	-	-
	BFDNA_c218443	tmexC	-	-	-
BFDNA_MAG059	BFDNA_c26211	tmexD	-	-	-
	BFDNA_c1161	toprJ1	-	-	-
BFDNA_MAG093	BFDNA_c132843	trxLHR	-	-	-
	BFDNA_c427996	trxLHR	-	-	-
	BFDNA_c917049	trxLHR	-	-	-
	BFDNA_c1182827	trxLHR	-	-	-
BFDNA_MAG063	BFDNA_c32248	vanG	-	-	-
	BFDNA_c7008	vanR	-	-	-
	BFDNA_c9478	vanR-B	-	-	-
BFDNA_MAG128	BFDNA_c44297	vanS-B	-	-	-
BFDNA_MAG091	BFDNA_c460	vanT,vanG,vanW,vanS,vanR	-	-	TRUE
BFDNA_MAG091	BFDNA_c999	vanW,vanA,vanX	-	-	-
BFDNA_MAG017	BFDNA_c306	vanX,vanA	-	-	TRUE
BFDNA_MAG029	BFDNA_c2425	vanY-B,vanW-B,vanH-B,vanB,vanX-B	-	-	-
BFDNA_MAG020	BFDNA_c17330	vat	-	-	-
BFDNA_MAG129	BFDNA_c87716	vat	-	-	-
	BFDNA_c166326	vat	-	-	-
	BFDNA_c170358	vat	-	-	-
BFDNA_MAG081	BFDNA_c90576	yfdX1,yfdX2	-	-	-
	BFDNA_c379827	yfdX2	-	-	-

## Sheet: Table S5
Supplementary Table S5. Occurrence of antimicrobial resistance genes, integron, insersion sequence (IS), and plasmid-derived sequence from hospital wastewater.
MAG_id	Contig_id	AMRFinderPlus	Integron	IS_finder	platon
	HWDNA_c426522	aac(6')-Ia	-	-	-
HWDNA_MAG025	HWDNA_c31524	aac(6')-Ie/aph(2'')-Ia	-	IS256/IS1595	-
	HWDNA_c209864	aac(6')-IIa	-	-	-
	HWDNA_c212914	aac(6')-Il	-	-	-
HWDNA_MAG092	HWDNA_c60016	aadA1,dfrA1	-	Tn3	TRUE
HWDNA_MAG094	HWDNA_c60775	aadA13	-	Tn3	-
	HWDNA_c152962	aadA2	-	-	-
HWDNA_MAG102	HWDNA_c134231	aadA22	-	Tn3	-
HWDNA_MAG149	HWDNA_c103326	aadA5	-	Tn3	TRUE
HWDNA_MAG046	HWDNA_c37520	aadE	-	IS1595	-
	HWDNA_c462002	ant(6)-Ia	-	-	-
HWDNA_MAG152	HWDNA_c30706	ant(6)-Ia,spw	-	IS1595	-
	HWDNA_c346932	aph(2'')-If	-	-	-
HWDNA_MAG162	HWDNA_c37885	aph(3')-Ia	-	Tn3/IS6	TRUE
	HWDNA_c215471	aph(3')-IIIa	-	-	-
	HWDNA_c156	aph(3')-IIIa,sat4,ant(6)	-	-	-
HWDNA_MAG097	HWDNA_c715	aph(6)-Id,aph(3'')-Ib	-	Tn3	TRUE
	HWDNA_c315	arsR,arsD,arsA,arsB,arsC	-	-	TRUE
HWDNA_MAG031	HWDNA_c29169	bla	-	ISCR	-
HWDNA_MAG041	HWDNA_c45960	bla	-	Tn3	TRUE
HWDNA_MAG071	HWDNA_c24476	bla	-	Tn3	-
HWDNA_MAG154	HWDNA_c70444	bla	-	Tn3	-
HWDNA_MAG157	HWDNA_c93529	blaGES-5	-	Tn3	-
HWDNA_MAG130	HWDNA_c11913	blaKPC-2	-	Tn3/IS1182	TRUE
HWDNA_MAG049	HWDNA_c22554	blaMOX-1	-	Tn3	-
HWDNA_MAG145	HWDNA_c121461	blaOXA	-	Tn3	-
HWDNA_MAG071	HWDNA_c32522	blaOXA	-	Tn3/IS110	-
HWDNA_MAG092	HWDNA_c54679	blaOXA-2,catB8	-	Tn3	-
HWDNA_MAG075	HWDNA_c23390	blaOXA-347,erm(F)	-	IS1595	-
HWDNA_MAG022	HWDNA_c2565	blaR1	-	IS6	-
	HWDNA_c149425	catA13	-	-	-
HWDNA_MAG014	HWDNA_c140	crcB,arsC	-	IS3/IS110	-
HWDNA_MAG160	HWDNA_c6196	erm	-	Tn3	-
HWDNA_MAG099	HWDNA_c34505	erm(A)	-	IS1380	-
HWDNA_MAG142	HWDNA_c2111	erm(B)	-	IS1595	TRUE
HWDNA_MAG020	HWDNA_c1132	fdeC	-	IS1	-
	HWDNA_c1434	hlyA-alpha,cnf1	-	-	-
HWDNA_MAG014	HWDNA_c1923	iroB,iroC,iroD,iroE,iroN	-	IS4	TRUE
HWDNA_MAG085	HWDNA_c58790	lnu(C)	-	IS1595	-
HWDNA_MAG087	HWDNA_c115852	lnu(F)	-	Tn3	TRUE
HWDNA_MAG134	HWDNA_c121728	mef(A)	-	IS1380	-
HWDNA_MAG071	HWDNA_c7237	merA,merD,merE	-	Tn3	TRUE
HWDNA_MAG071	HWDNA_c37984	merA,merD,merE	-	Tn3	-
	HWDNA_c209749	merC	-	-	-
HWDNA_MAG071	HWDNA_c39058	merC,merP	-	Tn3/ISL3	TRUE
	HWDNA_c191054	merD	-	-	-
	HWDNA_c846009	merD	-	-	-
HWDNA_MAG126	HWDNA_c75955	merD,merE	-	Tn3	TRUE
	HWDNA_c306498	merE	-	-	-
	HWDNA_c1047370	merE	-	-	-
	HWDNA_c464	merE,merD,blaTEM-33,merA,merC,merP,merT,merR	-	-	TRUE
HWDNA_MAG071	HWDNA_c5512	merP	-	Tn3	-
HWDNA_MAG071	HWDNA_c9125	merP	-	Tn3	-
	HWDNA_c2228	merP	-	-	-
	HWDNA_c317429	merP	-	-	-
	HWDNA_c701779	merP	-	-	-
HWDNA_MAG071	HWDNA_c21658	merP,merT,merR	-	Tn3	-
HWDNA_MAG060	HWDNA_c37272	merR,merP,merF	-	Tn3	-
HWDNA_MAG071	HWDNA_c39946	merR,merT,merP	-	Tn3	TRUE
HWDNA_MAG069	HWDNA_c12502	merR,merT,merP,merC	-	Tn3	TRUE
HWDNA_MAG071	HWDNA_c6965	merR,merT,merP,merF,merA,merD,merE	-	Tn3	TRUE
HWDNA_MAG035	HWDNA_c10266	mph(A)	-	IS6	TRUE
HWDNA_MAG101	HWDNA_c4898	msr(E),mph(E),tet(39)	-	IS6	TRUE
HWDNA_MAG063	HWDNA_c9050	nleB	-	IS4	-
	HWDNA_c260093	qac	-	-	-
	HWDNA_c158451	qacF	-	-	-
HWDNA_MAG071	HWDNA_c23322	qacG2	-	Tn3	-
HWDNA_MAG162	HWDNA_c39169	qacL	-	Tn3	TRUE
	HWDNA_c1072074	sat4	-	-	-
HWDNA_MAG087	HWDNA_c120331	senB	-	IS6	-
	HWDNA_c1217	sfaS,sfaF,mchF	-	-	-
HWDNA_MAG072	HWDNA_c47114	silE	-	ISL3	TRUE
HWDNA_MAG149	HWDNA_c92474	sul1,qacEdelta1	-	IS6	TRUE
HWDNA_MAG102	HWDNA_c148263	sul2	-	IS1595	TRUE
HWDNA_MAG058	HWDNA_c5899	tet(B)	-	IS1/IS4	-
HWDNA_MAG067	HWDNA_c18727	tet(E)	-	IS6	-
HWDNA_MAG075	HWDNA_c23703	tet(X2)	-	IS1595	TRUE
HWDNA_MAG020	HWDNA_c385	vactox	-	IS1	-

## Sheet: Table S6
Supplementary Table S6. Expression levels of antimicrobial resistance genes, integron, insersion sequence (IS) in in situ biofilms and wastewater samples.
Accession_id	Gene (sequence)	Product	Type	length	Raw_read_count						Read_length_normalized_count						TPM_normalized_count
					BFRNA1	BFRNA2	BFRNA3	HWRNA1	HWRNA2	HWRNA3	BFRNA1	BFRNA2	BFRNA3	HWRNA1	HWRNA2	HWRNA3	BFRNA1	BFRNA2	BFRNA3	HWRNA1	HWRNA2	HWRNA3
NG_242157.1	aac(2')-I(A267)	aminoglycoside_N-acetyltransferase_AAC(2')-I(A267)	AMR	537	0	0	0	0	0	0	0	0	0	0	0	0	0	0	0	0	0	0
NG_047226.1	aac(2')-Ia	aminoglycoside_N-acetyltransferase_AAC(2')-Ia	AMR	537	0	0	0	0	0	0	0	0	0	0	0	0	0	0	0	0	0	0
NG_047227.1	aac(2')-Ib	aminoglycoside_N-acetyltransferase_AAC(2')-Ib	AMR	588	0	0	0	0	0	0	0	0	0	0	0	0	0	0	0	0	0	0
NG_047229.1	aac(2')-Ic	aminoglycoside_N-acetyltransferase_AAC(2')-Ic	AMR	546	0	0	0	0	0	0	0	0	0	0	0	0	0	0	0	0	0	0
NG_047230.1	aac(2')-Id	aminoglycoside_N-acetyltransferase_AAC(2')-Id	AMR	633	0	0	0	0	0	0	0	0	0	0	0	0	0	0	0	0	0	0
NG_050581.1	aac(2')-Ie	aminoglycoside_N-acetyltransferase_AAC(2')-Ie	AMR	549	0	0	0	0	0	0	0	0	0	0	0	0	0	0	0	0	0	0
NG_047225.1	aac(2')-IIa	kasugamycin_N-acetyltransferase_AAC(2')-IIa	AMR	783	0	0	0	0	0	0	0	0	0	0	0	0	0	0	0	0	0	0
NG_055672.1	aac(2')-IIb	kasugamycin_N-acetyltransferase_AAC(2')-IIb	AMR	723	0	0	0	0	0	0	0	0	0	0	0	0	0	0	0	0	0	0
NG_242158.1	aac(3)-C1264	aminoglycoside_N-acetyltransferase_AAC(3)-C1264	AMR	789	0	0	0	0	0	0	0	0	0	0	0	0	0	0	0	0	0	0
NG_242159.1	aac(3)-C322	aminoglycoside_N-acetyltransferase_AAC(3)-C322	AMR	795	0	0	0	0	0	0	0	0	0	0	0	0	0	0	0	0	0	0
NG_047237.1	aac(3)-I	AAC(3)-I_family_aminoglycoside_3-N-acetyltransferase	AMR	465	0	0	0	0	0	0	0	0	0	0	0	0	0	0	0	0	0	0
NG_047235.1	aac(3)-I	AAC(3)-I_family_aminoglycoside_3-N-acetyltransferase	AMR	465	0	0	0	0	0	0	0	0	0	0	0	0	0	0	0	0	0	0
NG_047240.1	aac(3)-I	AAC(3)-I_family_aminoglycoside_3-N-acetyltransferase	AMR	498	0	0	0	0	0	0	0	0	0	0	0	0	0	0	0	0	0	0
NG_047234.1	aac(3)-Ia	aminoglycoside_N-acetyltransferase_AAC(3)-Ia	AMR	465	0	0	0	0	0	0	0	0	0	0	0	0	0	0	0	0	0	0
NG_047232.1	aac(3)-Ia	aminoglycoside_N-acetyltransferase_AAC(3)-Ia	AMR	465	0	0	0	0	0	0	0	0	0	0	0	0	0	0	0	0	0	0
NG_047233.1	aac(3)-Ia	aminoglycoside_N-acetyltransferase_AAC(3)-Ia	AMR	465	0	0	0	0	0	0	0	0	0	0	0	0	0	0	0	0	0	0
NG_056001.1	aac(3)-Ia	aminoglycoside_N-acetyltransferase_AAC(3)-Ia	AMR	465	0	0	0	0	0	0	0	0	0	0	0	0	0	0	0	0	0	0
NG_047236.1	aac(3)-Ia	aminoglycoside_N-acetyltransferase_AAC(3)-Ia	AMR	465	0	0	0	0	0	0	0	0	0	0	0	0	0	0	0	0	0	0
NG_047238.1	aac(3)-Ia	aminoglycoside_N-acetyltransferase_AAC(3)-Ia	AMR	465	0	0	0	0	0	0	0	0	0	0	0	0	0	0	0	0	0	0
NG_047239.1	aac(3)-Ia	aminoglycoside_N-acetyltransferase_AAC(3)-Ia	AMR	465	0	0	0	0	0	0	0	0	0	0	0	0	0	0	0	0	0	0
NG_047257.1	aac(3)-Ib	aminoglycoside_N-acetyltransferase_AAC(3)-Ib	AMR	465	0	0	0	0	0	0	0	0	0	0	0	0	0	0	0	0	0	0
NG_047210.1	aac(3)-Ib	bifunctional_aminoglycoside_N-acetyltransferase_AAC(3)-Ib/aminoglycoside_N-acetyltransferase_AAC(6')-Ib''	AMR	1005	0	0	0	0	0	0	0	0	0	0	0	0	0	0	0	0	0	0
NG_067945.1	aac(3)-Ib	aminoglycoside_N-acetyltransferase_AAC(3)-Ib	AMR	465	0	0	0	0	0	0	0	0	0	0	0	0	0	0	0	0	0	0
NG_048568.1	aac(3)-Ic	aminoglycoside_N-acetyltransferase_AAC(3)-Ic	AMR	471	0	0	0	0	0	0	0	0	0	0	0	0	0	0	0	0	0	0
NG_052489.1	aac(3)-Id	aminoglycoside_N-acetyltransferase_AAC(3)-Id	AMR	477	0	0	0	0	0	0	0	0	0	0	0	0	0	0	0	0	0	0
NG_048569.1	aac(3)-Id	aminoglycoside_N-acetyltransferase_AAC(3)-Id	AMR	477	0	0	0	0	0	0	0	0	0	0	0	0	0	0	0	0	0	0
NG_048570.1	aac(3)-If	aminoglycoside_N-acetyltransferase_AAC(3)-If	AMR	465	0	0	0	0	0	0	0	0	0	0	0	0	0	0	0	0	0	0
NG_052479.1	aac(3)-If	aminoglycoside_N-acetyltransferase_AAC(3)-If	AMR	465	0	0	0	0	0	0	0	0	0	0	0	0	0	0	0	0	0	0
NG_048571.1	aac(3)-Ig	aminoglycoside_N-acetyltransferase_AAC(3)-Ig	AMR	477	0	0	0	0	0	0	0	0	0	0	0	0	0	0	0	0	0	0
CP000490.1	aac(3)-Ih	aminoglycoside_N-acetyltransferase_AAC(3)-Ih	AMR	459	0	0	0	0	0	0	0	0	0	0	0	0	0	0	0	0	0	0
NG_048573.1	aac(3)-Ii	aminoglycoside_N-acetyltransferase_AAC(3)-Ii	AMR	459	0	0	0	0	0	0	0	0	0	0	0	0	0	0	0	0	0	0
NG_047245.1	aac(3)-IIa	aminoglycoside_N-acetyltransferase_AAC(3)-IIa	AMR	861	0	0	0	0	0	0	0	0	0	0	0	0	0	0	0	0	0	0
NG_047249.1	aac(3)-IIb	aminoglycoside_N-acetyltransferase_AAC(3)-IIb	AMR	810	0	0	0	0	0	0	0	0	0	0	0	0	0	0	0	0	0	0
NG_047250.1	aac(3)-IIc	aminoglycoside_N-acetyltransferase_AAC(3)-IIc	AMR	861	0	0	0	0	0	0	0	0	0	0	0	0	0	0	0	0	0	0
NG_047251.1	aac(3)-IId	aminoglycoside_N-acetyltransferase_AAC(3)-IId	AMR	861	0	0	0	0	0	6	0	0	0	0	0	6.96864	0	0	0	0	0	0.124183
NG_047246.1	aac(3)-IId	aminoglycoside_N-acetyltransferase_AAC(3)-IId	AMR	861	0	0	0	0	0	0	0	0	0	0	0	0	0	0	0	0	0	0
NG_047277.1	aac(6')_Ia_fam	aminoglycoside_6'-N-acetyltransferase_AAC(6')-Iae	AMR	552	0	0	0	0	16	0	0	0	0	0	28.9855	0	0	0	0	0	0.547469	0
NG_047247.1	aac(3)-IIe	aminoglycoside_N-acetyltransferase_AAC(3)-IIe	AMR	861	0	0	0	0	0	0	0	0	0	0	0	0	0	0	0	0	0	0
NG_047275.1	aac(6')-Ia	aminoglycoside_6'-N-acetyltransferase_AAC(6')-Ia	AMR	558	0	0	0	0	0	3	0	0	0	0	0	5.37634	0	0	0	0	0	0.0958082
NG_047252.1	aac(3)-IIe	aminoglycoside_N-acetyltransferase_AAC(3)-IIe	AMR	861	0	0	0	0	0	0	0	0	0	0	0	0	0	0	0	0	0	0
NG_052217.1	aac(6')-Ia	aminoglycoside_6'-N-acetyltransferase_AAC(6')-Ia	AMR	558	0	0	0	0	0	6	0	0	0	0	0	10.7527	0	0	0	0	0	0.191616
NG_047241.1	aac(3)-IIIa	aminoglycoside_N-acetyltransferase_AAC(3)-IIIa	AMR	816	0	0	0	0	0	0	0	0	0	0	0	0	0	0	0	0	0	0
NG_051746.1	aac(3)-IIIb	aminoglycoside_N-acetyltransferase_AAC(3)-IIIb	AMR	819	0	0	0	0	0	0	0	0	0	0	0	0	0	0	0	0	0	0
NG_047243.1	aac(3)-IIIc	aminoglycoside_N-acetyltransferase_AAC(3)-IIIc	AMR	840	0	0	0	0	0	0	0	0	0	0	0	0	0	0	0	0	0	0
NG_047253.1	aac(3)-IVa	aminoglycoside_N-acetyltransferase_AAC(3)-IVa	AMR	777	0	0	0	0	0	0	0	0	0	0	0	0	0	0	0	0	0	0
NG_070718.1	aac(3)-IVb	aminoglycoside_N-acetyltransferase_AAC(3)-IVb	AMR	798	0	0	0	0	0	0	0	0	0	0	0	0	0	0	0	0	0	0
NG_047255.1	aac(3)-IXa	aminoglycoside_N-acetyltransferase_AAC(3)-IXa	AMR	846	0	0	0	0	0	0	0	0	0	0	0	0	0	0	0	0	0	0
NG_052583.3	aac(3)-VIa	aminoglycoside_N-acetyltransferase_AAC(3)-VIa	AMR	900	0	0	0	0	0	0	0	0	0	0	0	0	0	0	0	0	0	0
NG_047262.1	aac(3)-VIa	aminoglycoside_N-acetyltransferase_AAC(3)-VIa	AMR	900	0	0	0	0	0	0	0	0	0	0	0	0	0	0	0	0	0	0
NG_047261.1	aac(3)-VIIa	aminoglycoside_N-acetyltransferase_AAC(3)-VIIa	AMR	867	0	0	0	0	0	0	0	0	0	0	0	0	0	0	0	0	0	0
NG_047258.1	aac(3)-VIII	aminoglycoside_N-acetyltransferase_AAC(3)-VIII	AMR	864	0	0	0	0	0	0	0	0	0	0	0	0	0	0	0	0	0	0
NG_047259.1	aac(3)-VIII	aminoglycoside_N-acetyltransferase_AAC(3)-VIII	AMR	864	0	0	0	0	0	0	0	0	0	0	0	0	0	0	0	0	0	0
NG_047260.1	aac(3)-VIII	aminoglycoside_N-acetyltransferase_AAC(3)-VIII	AMR	864	0	0	0	0	0	0	0	0	0	0	0	0	0	0	0	0	0	0
NG_048574.1	aac(3)-VIII	aminoglycoside_N-acetyltransferase_AAC(3)-VIIIa	AMR	861	0	0	0	0	0	0	0	0	0	0	0	0	0	0	0	0	0	0
NG_047263.1	aac(3)-Xa	aminoglycoside_N-acetyltransferase_AAC(3)-Xa	AMR	855	0	0	0	0	0	0	0	0	0	0	0	0	0	0	0	0	0	0
NG_050595.1	aac(3)-XI	aminoglycoside_N-acetyltransferase_AAC(3)-XI	AMR	447	0	0	0	0	0	0	0	0	0	0	0	0	0	0	0	0	0	0
NG_047314.1	aac(6')_Acine	aminoglycoside_N-acetyltransferase_AAC(6')-Iv	AMR	441	0	0	0	0	0	0	0	0	0	0	0	0	0	0	0	0	0	0
NG_052397.1	aac(6')_Acine	AAC(6')-Ighjkrstuvwx_family_aminoglycoside_N-acetyltransferase	AMR	438	0	0	0	0	0	0	0	0	0	0	0	0	0	0	0	0	0	0
NG_047296.1	aac(6')_Acine	aminoglycoside_N-acetyltransferase_AAC(6')-Ig	AMR	438	0	0	0	0	0	0	0	0	0	0	0	0	0	0	0	0	0	0
NG_047313.1	aac(6')_Acine	aminoglycoside_N-acetyltransferase_AAC(6')-Iu	AMR	441	0	0	0	0	0	0	0	0	0	0	0	0	0	0	0	0	0	0
NG_047315.1	aac(6')_Acine	aminoglycoside_N-acetyltransferase_AAC(6')-Iw	AMR	441	0	0	0	0	0	0	0	0	0	0	0	0	0	0	0	0	0	0
NG_047297.1	aac(6')_Acine	aminoglycoside_N-acetyltransferase_AAC(6')-Ih	AMR	441	0	0	0	0	0	0	0	0	0	0	0	0	0	0	0	0	0	0
NG_047301.1	aac(6')_Acine	aminoglycoside_N-acetyltransferase_AAC(6')-Ij	AMR	441	0	0	0	0	0	0	0	0	0	0	0	0	0	0	0	0	0	0
NG_047302.1	aac(6')_Acine	aminoglycoside_N-acetyltransferase_AAC(6')-Ik	AMR	438	0	0	0	0	0	0	0	0	0	0	0	0	0	0	0	0	0	0
NG_047309.1	aac(6')_Acine	aminoglycoside_N-acetyltransferase_AAC(6')-Ir	AMR	441	0	0	0	0	0	0	0	0	0	0	0	0	0	0	0	0	0	0
NG_047310.1	aac(6')_Acine	aminoglycoside_N-acetyltransferase_AAC(6')-Is	AMR	441	0	0	0	0	0	0	0	0	0	0	0	0	0	0	0	0	0	0
NG_047312.1	aac(6')_Acine	aminoglycoside_N-acetyltransferase_AAC(6')-It	AMR	441	0	0	0	0	0	0	0	0	0	0	0	0	0	0	0	0	0	0
NG_047316.1	aac(6')_Acine	aminoglycoside_N-acetyltransferase_AAC(6')-Ix	AMR	441	0	0	0	0	0	0	0	0	0	0	0	0	0	0	0	0	0	0
NG_051438.1	aac(6')-Ib-AKT	aminoglycoside_N-acetyltransferase_AAC(6')-Ib3	AMR	555	0	0	0	0	0	4	0	0	0	0	0	7.20721	0	0	0	0	0	0.128435
NG_242278.1	aac(6')_E141	aminoglycoside_6'-N-acetyltransferase_AAC(6')-E141	AMR	447	0	0	0	0	0	0	0	0	0	0	0	0	0	0	0	0	0	0
NG_242163.1	aac(6')_E449	aminoglycoside_6'-N-acetyltransferase_AAC(6')-E449	AMR	429	0	0	0	0	0	0	0	0	0	0	0	0	0	0	0	0	0	0
NG_242164.1	aac(6')_E526	aminoglycoside_6'-N-acetyltransferase_AAC(6')-E526	AMR	447	0	0	0	0	0	0	0	0	0	0	0	0	0	0	0	0	0	0
NG_052358.1	aac(6')-Ib-AKT	AAC(6')-Ib_family_aminoglycoside_6'-N-acetyltransferase	AMR	555	0	0	0	0	0	2	0	0	0	0	0	3.6036	0	0	0	0	0	0.0642174
NG_242166.1	aac(6')_E553	aminoglycoside_6'-N-acetyltransferase_AAC(6')-E553	AMR	447	0	0	0	0	0	0	0	0	0	0	0	0	0	0	0	0	0	0
NG_242167.1	aac(6')_E606	aminoglycoside_6'-N-acetyltransferase_AAC(6')-E606	AMR	444	0	0	0	0	0	0	0	0	0	0	0	0	0	0	0	0	0	0
NG_242168.1	aac(6')_E64	aminoglycoside_6'-N-acetyltransferase_AAC(6')-E64	AMR	435	0	0	0	0	0	0	0	0	0	0	0	0	0	0	0	0	0	0
NG_242169.1	aac(6')_E657	aminoglycoside_6'-N-acetyltransferase_AAC(6')-E657	AMR	549	0	0	0	0	0	0	0	0	0	0	0	0	0	0	0	0	0	0
NG_242170.1	aac(6')_E963	aminoglycoside_6'-N-acetyltransferase_AAC(6')-E963	AMR	462	0	0	0	0	0	0	0	0	0	0	0	0	0	0	0	0	0	0
NG_047300.1	aac(6')_Entco	aminoglycoside_N-acetyltransferase_AAC(6')-Iih	AMR	552	0	0	0	0	0	0	0	0	0	0	0	0	0	0	0	0	0	0
NG_047298.1	aac(6')_Entco	aminoglycoside_N-acetyltransferase_AAC(6')-Ii	AMR	549	0	0	0	0	0	0	0	0	0	0	0	0	0	0	0	0	0	0
NG_047299.1	aac(6')_Entco	aminoglycoside_N-acetyltransferase_AAC(6')-Iid	AMR	549	0	0	0	0	0	0	0	0	0	0	0	0	0	0	0	0	0	0
NG_052164.1	aac(6')_Entco	aminoglycoside_6'-N-acetyltransferase	AMR	543	0	0	0	0	0	0	0	0	0	0	0	0	0	0	0	0	0	0
NG_052163.1	aac(6')_Entco	aminoglycoside_6'-N-acetyltransferase	AMR	564	0	0	0	0	0	0	0	0	0	0	0	0	0	0	0	0	0	0
NG_052165.1	aac(6')_Entco	aminoglycoside_6'-N-acetyltransferase	AMR	564	0	0	0	0	0	0	0	0	0	0	0	0	0	0	0	0	0	0
NG_052169.1	aac(6')_Entco	aminoglycoside_6'-N-acetyltransferase	AMR	558	0	0	0	0	0	0	0	0	0	0	0	0	0	0	0	0	0	0
NG_052291.1	aac(6')_Entco	aminoglycoside_6'-N-acetyltransferase	AMR	549	0	0	0	0	0	0	0	0	0	0	0	0	0	0	0	0	0	0
NG_052188.1	aac(6')_Entco	aminoglycoside_6'-N-acetyltransferase	AMR	552	0	0	0	0	0	0	0	0	0	0	0	0	0	0	0	0	0	0
NG_052380.1	aac(6')_Ia_fam	AAC(6')-Ia_family_aminoglycoside_6'-N-acetyltransferase_AacA16	AMR	552	0	0	0	0	0	0	0	0	0	0	0	0	0	0	0	0	0	0
NG_067969.1	aac(6')-Ib-cr	fluoroquinolone-acetylating_aminoglycoside_6'-N-acetyltransferase_AAC(6')-Ib-cr11	AMR	555	0	0	0	0	0	2	0	0	0	0	0	3.6036	0	0	0	0	0	0.0642174
NG_047267.1	aac(6')_Ia_fam	aminoglycoside_6'-N-acetyltransferase_AAC(6')-33	AMR	555	0	0	0	0	0	0	0	0	0	0	0	0	0	0	0	0	0	0
NG_051492.1	aac(6')_Ia_fam	AAC(6')-Ia_family_aminoglycoside_6'-N-acetyltransferase_AacA56	AMR	552	0	0	0	0	0	0	0	0	0	0	0	0	0	0	0	0	0	0
NG_052294.1	aac(6')_Ia_fam	AAC(6')-Ia_family_aminoglycoside_6'-N-acetyltransferase	AMR	603	0	0	0	0	0	0	0	0	0	0	0	0	0	0	0	0	0	0
NG_047268.1	aac(6')_Ia_fam	aminoglycoside_6'-N-acetyltransferase_AAC(6')-I30	AMR	555	0	0	0	0	0	0	0	0	0	0	0	0	0	0	0	0	0	0
NG_047278.1	aac(6')_Ia_fam	aminoglycoside_6'-N-acetyltransferase_AAC(6')-Iaf	AMR	552	0	0	0	0	0	0	0	0	0	0	0	0	0	0	0	0	0	0
NG_047279.1	aac(6')_Ia_fam	aminoglycoside_6'-N-acetyltransferase_AAC(6')-Iai	AMR	567	0	0	0	0	0	0	0	0	0	0	0	0	0	0	0	0	0	0
NG_051491.1	aac(6')_Ia_fam	aminoglycoside_6'-N-acetyltransferase_AAC(6')-Iaj	AMR	555	0	0	0	0	0	0	0	0	0	0	0	0	0	0	0	0	0	0
AF144880.1	aac(6')_Salmo	aminoglycoside_6'-N-acetyltransferase_AAC(6')-Iy	AMR	438	0	0	0	0	0	0	0	0	0	0	0	0	0	0	0	0	0	0
AE006468.2	aac(6')_Salmo	aminoglycoside_6'-N-acetyltransferase_AAC(6')-Iaa	AMR	438	0	0	0	0	0	0	0	0	0	0	0	0	0	0	0	0	0	0
NG_052389.1	aac(6')_Serra	aminoglycoside_6'-N-acetyltransferase	AMR	441	0	0	0	0	0	0	0	0	0	0	0	0	0	0	0	0	0	0
NG_052263.1	aac(6')_Serra	aminoglycoside_6'-N-acetyltransferase	AMR	441	0	0	0	0	0	0	0	0	0	0	0	0	0	0	0	0	0	0
NG_047281.1	aac(6')_Serra	aminoglycoside_N-acetyltransferase_AAC(6')-Ial	AMR	441	0	0	0	0	0	0	0	0	0	0	0	0	0	0	0	0	0	0
NG_052284.1	aac(6')_Serra	aminoglycoside_6'-N-acetyltransferase	AMR	441	0	0	0	0	0	0	0	0	0	0	0	0	0	0	0	0	0	0
NG_052297.1	aac(6')_Serra	aminoglycoside_6'-N-acetyltransferase	AMR	441	0	0	0	0	0	0	0	0	0	0	0	0	0	0	0	0	0	0
NG_052448.1	aac(6')_Serra	aminoglycoside_6'-N-acetyltransferase	AMR	441	0	0	0	0	0	0	0	0	0	0	0	0	0	0	0	0	0	0
NG_052347.1	aac(6')_Serra	aminoglycoside_6'-N-acetyltransferase	AMR	441	0	0	0	0	0	0	0	0	0	0	0	0	0	0	0	0	0	0
NG_052451.1	aac(6')_Serra	aminoglycoside_6'-N-acetyltransferase	AMR	441	0	0	0	0	0	0	0	0	0	0	0	0	0	0	0	0	0	0
NG_052346.1	aac(6')_Serra	aminoglycoside_6'-N-acetyltransferase	AMR	441	0	0	0	0	0	0	0	0	0	0	0	0	0	0	0	0	0	0
NG_052450.1	aac(6')_Serra	aminoglycoside_6'-N-acetyltransferase	AMR	441	0	0	0	0	0	0	0	0	0	0	0	0	0	0	0	0	0	0
NG_047294.1	aac(6')_Serra	aminoglycoside_N-acetyltransferase_AAC(6')-Ic	AMR	441	0	0	0	0	0	0	0	0	0	0	0	0	0	0	0	0	0	0
NG_052178.1	aac(6')_Serra	aminoglycoside_6'-N-acetyltransferase	AMR	441	0	0	0	0	0	0	0	0	0	0	0	0	0	0	0	0	0	0
NG_052345.1	aac(6')_Serra	aminoglycoside_6'-N-acetyltransferase	AMR	441	0	0	0	0	0	0	0	0	0	0	0	0	0	0	0	0	0	0
NG_052292.1	aac(6')_Serra	aminoglycoside_6'-N-acetyltransferase	AMR	441	0	0	0	0	0	0	0	0	0	0	0	0	0	0	0	0	0	0
NG_052427.1	aac(6')_Serra	aminoglycoside_6'-N-acetyltransferase	AMR	441	0	0	0	0	0	0	0	0	0	0	0	0	0	0	0	0	0	0
NG_052449.1	aac(6')_Serra	aminoglycoside_6'-N-acetyltransferase	AMR	441	0	0	0	0	0	0	0	0	0	0	0	0	0	0	0	0	0	0
NG_052415.1	aac(6')_Serra	aminoglycoside_6'-N-acetyltransferase	AMR	441	0	0	0	0	0	0	0	0	0	0	0	0	0	0	0	0	0	0
NG_052336.1	aac(6')_Serra	aminoglycoside_6'-N-acetyltransferase	AMR	441	0	0	0	0	0	0	0	0	0	0	0	0	0	0	0	0	0	0
NG_052466.1	aac(6')_Serra	aminoglycoside_6'-N-acetyltransferase	AMR	441	0	0	0	0	0	0	0	0	0	0	0	0	0	0	0	0	0	0
NG_052467.1	aac(6')_Serra	aminoglycoside_6'-N-acetyltransferase	AMR	441	0	0	0	0	0	0	0	0	0	0	0	0	0	0	0	0	0	0
NG_052468.1	aac(6')_Serra	aminoglycoside_6'-N-acetyltransferase	AMR	441	0	0	0	0	0	0	0	0	0	0	0	0	0	0	0	0	0	0
NG_052420.1	aac(6')_Serra	aminoglycoside_6'-N-acetyltransferase	AMR	441	0	0	0	0	0	0	0	0	0	0	0	0	0	0	0	0	0	0
NG_052471.1	aac(6')_Serra	aminoglycoside_6'-N-acetyltransferase	AMR	441	0	0	0	0	0	0	0	0	0	0	0	0	0	0	0	0	0	0
NG_052472.1	aac(6')_Serra	aminoglycoside_6'-N-acetyltransferase	AMR	441	0	0	0	0	0	0	0	0	0	0	0	0	0	0	0	0	0	0
NG_052187.1	aac(6')_Serra	aminoglycoside_6'-N-acetyltransferase	AMR	441	0	0	0	0	0	0	0	0	0	0	0	0	0	0	0	0	0	0
NG_052193.1	aac(6')_Serra	aminoglycoside_6'-N-acetyltransferase	AMR	441	0	0	0	0	0	0	0	0	0	0	0	0	0	0	0	0	0	0
NG_052195.1	aac(6')_Serra	aminoglycoside_6'-N-acetyltransferase	AMR	441	0	0	0	0	0	0	0	0	0	0	0	0	0	0	0	0	0	0
NG_052192.1	aac(6')_Serra	aminoglycoside_6'-N-acetyltransferase	AMR	441	0	0	0	0	0	0	0	0	0	0	0	0	0	0	0	0	0	0
NG_052194.1	aac(6')_Serra	aminoglycoside_6'-N-acetyltransferase	AMR	441	0	0	0	0	0	0	0	0	0	0	0	0	0	0	0	0	0	0
NG_052191.1	aac(6')_Serra	aminoglycoside_6'-N-acetyltransferase	AMR	441	0	0	0	0	0	0	0	0	0	0	0	0	0	0	0	0	0	0
NG_052196.1	aac(6')_Serra	aminoglycoside_6'-N-acetyltransferase	AMR	441	0	0	0	0	0	0	0	0	0	0	0	0	0	0	0	0	0	0
NG_052190.1	aac(6')_Serra	aminoglycoside_6'-N-acetyltransferase	AMR	441	0	0	0	0	0	0	0	0	0	0	0	0	0	0	0	0	0	0
NG_054690.1	aac(6')_Serra	aminoglycoside_6'-N-acetyltransferase	AMR	441	0	0	0	0	0	0	0	0	0	0	0	0	0	0	0	0	0	0
NG_052209.1	aac(6')_Serra	aminoglycoside_6'-N-acetyltransferase	AMR	441	0	0	0	0	0	0	0	0	0	0	0	0	0	0	0	0	0	0
NG_052419.1	aac(6')_Serra	aminoglycoside_6'-N-acetyltransferase	AMR	441	0	0	0	0	0	0	0	0	0	0	0	0	0	0	0	0	0	0
NG_052189.1	aac(6')_Steno	aminoglycoside_6'-N-acetyltransferase	AMR	468	0	0	0	0	0	0	0	0	0	0	0	0	0	0	0	0	0	0
NG_052204.1	aac(6')_Steno	aminoglycoside_6'-N-acetyltransferase	AMR	468	0	0	0	0	0	0	0	0	0	0	0	0	0	0	0	0	0	0
NG_052139.1	aac(6')_Strep	aminoglycoside_6'-N-acetyltransferase	AMR	498	0	0	0	0	0	0	0	0	0	0	0	0	0	0	0	0	0	0
NG_047311.1	aac(6')_Strep	aminoglycoside_N-acetyltransferase_AAC(6')-Isa	AMR	474	0	0	0	0	0	0	0	0	0	0	0	0	0	0	0	0	0	0
NG_052445.1	aac(6')_Strep	aminoglycoside_6'-N-acetyltransferase	AMR	486	0	0	0	0	0	0	0	0	0	0	0	0	0	0	0	0	0	0
NG_052341.1	aac(6')_Strep	aminoglycoside_6'-N-acetyltransferase	AMR	474	0	0	0	0	0	0	0	0	0	0	0	0	0	0	0	0	0	0
NG_052428.1	aac(6')_Strep	aminoglycoside_6'-N-acetyltransferase	AMR	474	0	0	0	0	0	0	0	0	0	0	0	0	0	0	0	0	0	0
NG_052429.1	aac(6')_Strep	aminoglycoside_6'-N-acetyltransferase	AMR	474	0	0	0	0	0	0	0	0	0	0	0	0	0	0	0	0	0	0
NG_052464.1	aac(6')_Strep	aminoglycoside_6'-N-acetyltransferase	AMR	474	0	0	0	0	0	0	0	0	0	0	0	0	0	0	0	0	0	0
NG_054689.1	aac(6')_Strep	aminoglycoside_6'-N-acetyltransferase	AMR	474	0	0	0	0	0	0	0	0	0	0	0	0	0	0	0	0	0	0
NG_052265.1	aac(6')_Yersi	aminoglycoside_6'-N-acetyltransferase	AMR	441	0	0	0	0	0	0	0	0	0	0	0	0	0	0	0	0	0	0
NG_052198.1	aac(6')_Yersi	aminoglycoside_6'-N-acetyltransferase	AMR	447	0	0	0	0	0	0	0	0	0	0	0	0	0	0	0	0	0	0
NG_052199.1	aac(6')_Yersi	aminoglycoside_6'-N-acetyltransferase	AMR	447	0	0	0	0	0	0	0	0	0	0	0	0	0	0	0	0	0	0
NG_052200.1	aac(6')_Yersi	aminoglycoside_6'-N-acetyltransferase	AMR	432	0	0	0	0	0	0	0	0	0	0	0	0	0	0	0	0	0	0
NG_052201.1	aac(6')_Yersi	aminoglycoside_6'-N-acetyltransferase	AMR	441	0	0	0	0	0	0	0	0	0	0	0	0	0	0	0	0	0	0
NG_067960.1	aac(6')-Ib-G	AAC(6')-Ib_family_aminoglycoside_6'-N-acetyltransferase	AMR	555	0	0	0	0	0	3	0	0	0	0	0	5.40541	0	0	0	0	0	0.0963261
NG_047273.1	aac(6')-IIc	aminoglycoside_N-acetyltransferase_AAC(6')-IIc	AMR	582	0	0	0	0	2	6	0	0	0	0	3.43643	10.3093	0	0	0	0	0.0649062	0.183715
NG_052462.1	aac(6')-IIc	aminoglycoside_N-acetyltransferase_AAC(6')-IIc	AMR	582	0	0	0	40	72	82	0	0	0	68.7285	123.711	140.893	0	0	0	1.41818	2.33662	2.51077
NG_051559.1	aac(6')-30	aminoglycoside_6'-N-acetyltransferase_AAC(6')-30	AMR	441	0	0	0	0	0	0	0	0	0	0	0	0	0	0	0	0	0	0
NG_047213.1	aac(6')-30	bifunctional_aminoglycoside_N-acetyltransferase_AAC(6')-30/aminoglycoside_N-acetyltransferase_AAC(6')-Ib'	AMR	987	0	0	0	0	0	0	0	0	0	0	0	0	0	0	0	0	0	0
NG_047339.1	aadA16	ANT(3'')-Ia_family_aminoglycoside_nucleotidyltransferase_AadA16	AMR	846	0	0	0	0	0	1	0	0	0	0	0	1.18203	0	0	0	0	0	0.0210642
NG_052241.1	aadA2	ANT(3'')-Ia_family_aminoglycoside_nucleotidyltransferase_AadA2	AMR	792	0	0	0	0	2	0	0	0	0	0	2.52525	0	0	0	0	0	0.0476962	0
NG_052214.1	aac(6')-31	aminoglycoside_N-acetyltransferase_AAC(6')-31	AMR	555	0	0	0	0	0	0	0	0	0	0	0	0	0	0	0	0	0	0
NG_063816.1	aac(6')-35	aminoglycoside_6'-N-acetyltransferase_AAC(6')-35	AMR	540	0	0	0	0	0	0	0	0	0	0	0	0	0	0	0	0	0	0
NG_242160.1	aac(6')-D292	aminoglycoside_6'-N-acetyltransferase_AAC(6')-D292	AMR	531	0	0	0	0	0	0	0	0	0	0	0	0	0	0	0	0	0	0
NG_242161.1	aac(6')-D42	aminoglycoside_6'-N-acetyltransferase_AAC(6')-D42	AMR	543	0	0	0	0	0	0	0	0	0	0	0	0	0	0	0	0	0	0
NG_242171.1	aac(6')-F309	aminoglycoside_6'-N-acetyltransferase_AAC(6')-F309	AMR	549	0	0	0	0	0	0	0	0	0	0	0	0	0	0	0	0	0	0
NG_242172.1	aac(6')-F72	aminoglycoside_6'-N-acetyltransferase_AAC(6')-F72	AMR	552	0	0	0	0	0	0	0	0	0	0	0	0	0	0	0	0	0	0
NG_052244.1	aadA2	ANT(3'')-Ia_family_aminoglycoside_nucleotidyltransferase_AadA2	AMR	792	0	0	0	0	2	0	0	0	0	0	2.52525	0	0	0	0	0	0.0476962	0
NG_052430.1	aadA2	ANT(3'')-Ia_family_aminoglycoside_nucleotidyltransferase_AadA2	AMR	792	0	0	0	0	0	2	0	0	0	0	0	2.52525	0	0	0	0	0	0.0450008
NG_052362.1	aadA5	ANT(3'')-Ia_family_aminoglycoside_nucleotidyltransferase_AadA5	AMR	789	0	0	0	0	0	2	0	0	0	0	0	2.53485	0	0	0	0	0	0.0451719
NG_047276.1	aac(6')-Iad	aminoglycoside_N-acetyltransferase_AAC(6')-Iad	AMR	435	0	0	0	0	0	0	0	0	0	0	0	0	0	0	0	0	0	0
U00096.3	acrF	multidrug_efflux_RND_transporter_permease_subunit_AcrF	AMR	3105	0	0	0	216	116	0	0	0	0	69.5652	37.3591	0	0	0	0	1.43545	0.705627	0
NG_052391.1	aac(6')-Iak	aminoglycoside_N-acetyltransferase_AAC(6')-Iak	AMR	462	0	0	0	0	0	0	0	0	0	0	0	0	0	0	0	0	0	0
NG_052197.1	aac(6')-Iak	aminoglycoside_N-acetyltransferase_AAC(6')-Iak	AMR	462	0	0	0	0	0	0	0	0	0	0	0	0	0	0	0	0	0	0
NG_052203.1	aac(6')-Iak	aminoglycoside_N-acetyltransferase_AAC(6')-Iak	AMR	462	0	0	0	0	0	0	0	0	0	0	0	0	0	0	0	0	0	0
NG_047280.1	aac(6')-Iak	aminoglycoside_N-acetyltransferase_AAC(6')-Iak	AMR	462	0	0	0	0	0	0	0	0	0	0	0	0	0	0	0	0	0	0
NG_052202.1	aac(6')-Iak	aminoglycoside_N-acetyltransferase_AAC(6')-Iak	AMR	462	0	0	0	0	0	0	0	0	0	0	0	0	0	0	0	0	0	0
NG_047282.1	aac(6')-Ian	aminoglycoside_N-acetyltransferase_AAC(6')-Ian	AMR	573	0	0	0	0	0	0	0	0	0	0	0	0	0	0	0	0	0	0
NG_052170.1	aac(6')-Ian	aminoglycoside_N-acetyltransferase_AAC(6')-Ian	AMR	573	0	0	0	0	0	0	0	0	0	0	0	0	0	0	0	0	0	0
NG_088375.1	aac(6')-Iap	aminoglycoside_6'-N-acetyltransferase_AAC(6')-Iap	AMR	468	0	0	0	0	0	0	0	0	0	0	0	0	0	0	0	0	0	0
NG_052219.1	aac(6')-Ib-AGKT	AAC(6')-Ib_family_aminoglycoside_6'-N-acetyltransferase	AMR	555	0	0	0	0	0	0	0	0	0	0	0	0	0	0	0	0	0	0
CU928163.2	air	inverse_autotransporter_adhesin_EaeX/Air	VIRULENCE	10257	0	0	0	0	98	13	0	0	0	0	9.55445	1.26743	0	0	0	0	0.180462	0.022586
FN554766.1	air	inverse_autotransporter_adhesin_EaeX/Air	VIRULENCE	11421	0	0	0	0	172	13	0	0	0	0	15.06	1.13825	0	0	0	0	0.284448	0.0202841
NG_052363.1	ant(2'')-Ia	aminoglycoside_nucleotidyltransferase_ANT(2'')-Ia	AMR	534	0	0	0	0	0	5	0	0	0	0	0	9.3633	0	0	0	0	0	0.166857
NG_056043.1	aac(6')-Ib-AKT	AAC(6')-Ib_family_aminoglycoside_6'-N-acetyltransferase	AMR	555	0	0	0	0	0	0	0	0	0	0	0	0	0	0	0	0	0	0
NG_047284.1	aac(6')-Ib-AKT	AAC(6')-Ib_family_aminoglycoside_6'-N-acetyltransferase	AMR	555	0	0	0	0	0	0	0	0	0	0	0	0	0	0	0	0	0	0
NG_052540.1	ant(2'')-Ia	aminoglycoside_nucleotidyltransferase_ANT(2'')-Ia	AMR	534	0	0	0	4	0	22	0	0	0	7.49064	0	41.1985	0	0	0	0.154566	0	0.734171
NG_047389.1	ant(2'')-Ia	aminoglycoside_nucleotidyltransferase_ANT(2'')-Ia	AMR	534	0	0	0	0	0	5	0	0	0	0	0	9.3633	0	0	0	0	0	0.166857
NG_052057.1	aac(6')-Ib-AKT	AAC(6')-Ib_family_aminoglycoside_6'-N-acetyltransferase	AMR	555	0	0	0	0	0	0	0	0	0	0	0	0	0	0	0	0	0	0
NG_067948.1	aac(6')-Ib-AKT	AAC(6')-Ib_family_aminoglycoside_6'-N-acetyltransferase	AMR	555	0	0	0	0	0	0	0	0	0	0	0	0	0	0	0	0	0	0
NG_052059.1	aac(6')-Ib-AKT	AAC(6')-Ib_family_aminoglycoside_6'-N-acetyltransferase	AMR	555	0	0	0	0	0	0	0	0	0	0	0	0	0	0	0	0	0	0
NG_052181.1	aac(6')-Ib-AKT	AAC(6')-Ib_family_aminoglycoside_6'-N-acetyltransferase	AMR	555	0	0	0	0	0	0	0	0	0	0	0	0	0	0	0	0	0	0
NG_052182.1	aac(6')-Ib-AKT	AAC(6')-Ib_family_aminoglycoside_6'-N-acetyltransferase	AMR	555	0	0	0	0	0	0	0	0	0	0	0	0	0	0	0	0	0	0
NG_052262.1	aac(6')-Ib-AKT	AAC(6')-Ib_family_aminoglycoside_6'-N-acetyltransferase	AMR	555	0	0	0	0	0	0	0	0	0	0	0	0	0	0	0	0	0	0
NG_052418.1	aac(6')-Ib-AKT	AAC(6')-Ib_family_aminoglycoside_6'-N-acetyltransferase	AMR	555	0	0	0	0	0	0	0	0	0	0	0	0	0	0	0	0	0	0
NG_052384.1	ant(2'')-Ia	aminoglycoside_nucleotidyltransferase_ANT(2'')-Ia	AMR	534	0	0	0	4	0	0	0	0	0	7.49064	0	0	0	0	0	0.154566	0	0
NG_067961.1	aac(6')-Ib-AKT	AAC(6')-Ib_family_aminoglycoside_6'-N-acetyltransferase	AMR	555	0	0	0	0	0	0	0	0	0	0	0	0	0	0	0	0	0	0
NG_067950.1	aac(6')-Ib-AKT	AAC(6')-Ib_family_aminoglycoside_6'-N-acetyltransferase	AMR	555	0	0	0	0	0	0	0	0	0	0	0	0	0	0	0	0	0	0
NG_067964.1	aac(6')-Ib-AKT	AAC(6')-Ib_family_aminoglycoside_6'-N-acetyltransferase	AMR	555	0	0	0	0	0	0	0	0	0	0	0	0	0	0	0	0	0	0
NG_067958.1	aac(6')-Ib-AKT	AAC(6')-Ib_family_aminoglycoside_6'-N-acetyltransferase	AMR	555	0	0	0	0	0	0	0	0	0	0	0	0	0	0	0	0	0	0
NG_067962.1	aac(6')-Ib-AKT	AAC(6')-Ib_family_aminoglycoside_6'-N-acetyltransferase	AMR	555	0	0	0	0	0	0	0	0	0	0	0	0	0	0	0	0	0	0
NG_050582.1	ant(6)-Ia	aminoglycoside_nucleotidyltransferase_ANT(6)-Ia	AMR	864	0	0	0	28	0	0	0	0	0	32.4074	0	0	0	0	0	0.668713	0	0
NG_047292.1	aac(6')-Ib-cr	fluoroquinolone-acetylating_aminoglycoside_6'-N-acetyltransferase_AAC(6')-Ib-cr6	AMR	555	0	0	0	0	0	0	0	0	0	0	0	0	0	0	0	0	0	0
NG_051711.1	aac(6')-Ib-cr	fluoroquinolone-acetylating_aminoglycoside_6'-N-acetyltransferase_AAC(6')-Ib-cr5	AMR	555	0	0	0	0	0	0	0	0	0	0	0	0	0	0	0	0	0	0
NG_052463.1	aac(6')-Ib-cr	fluoroquinolone-acetylating_aminoglycoside_6'-N-acetyltransferase_AAC(6')-Ib-cr4	AMR	555	0	0	0	0	0	0	0	0	0	0	0	0	0	0	0	0	0	0
NG_052086.1	aac(6')-Ib-cr	fluoroquinolone-acetylating_aminoglycoside_6'-N-acetyltransferase_AAC(6')-Ib-cr7	AMR	555	0	0	0	0	0	0	0	0	0	0	0	0	0	0	0	0	0	0
NG_052123.1	aac(6')-Ib-cr	fluoroquinolone-acetylating_aminoglycoside_6'-N-acetyltransferase_AAC(6')-Ib-cr3	AMR	555	0	0	0	0	0	0	0	0	0	0	0	0	0	0	0	0	0	0
NG_052213.1	aac(6')-Ib-cr	fluoroquinolone-acetylating_aminoglycoside_6'-N-acetyltransferase_AAC(6')-Ib-cr	AMR	555	0	0	0	0	0	0	0	0	0	0	0	0	0	0	0	0	0	0
NG_067968.1	aac(6')-Ib-cr	fluoroquinolone-acetylating_aminoglycoside_6'-N-acetyltransferase_AAC(6')-Ib-cr10	AMR	555	0	0	0	0	0	0	0	0	0	0	0	0	0	0	0	0	0	0
NG_067971.1	aac(6')-Ib-cr	fluoroquinolone-acetylating_aminoglycoside_6'-N-acetyltransferase_AAC(6')-Ib-cr9	AMR	555	0	0	0	0	0	0	0	0	0	0	0	0	0	0	0	0	0	0
NG_067970.1	aac(6')-Ib-cr	fluoroquinolone-acetylating_aminoglycoside_6'-N-acetyltransferase_AAC(6')-Ib-cr8	AMR	555	0	0	0	0	0	0	0	0	0	0	0	0	0	0	0	0	0	0
NG_047400.1	aph(2'')-IIa	aminoglycoside_O-phosphotransferase_APH(2'')-IIa	AMR	900	0	0	0	0	0	6	0	0	0	0	0	6.66667	0	0	0	0	0	0.118802
NG_067946.1	aac(6')-Ib-D181Y	AAC(6')-Ib_family_aminoglycoside_6'-N-acetyltransferase	AMR	555	0	0	0	0	0	0	0	0	0	0	0	0	0	0	0	0	0	0
NG_067953.1	aac(6')-Ib-D181Y	AAC(6')-Ib_family_aminoglycoside_6'-N-acetyltransferase	AMR	555	0	0	0	0	0	0	0	0	0	0	0	0	0	0	0	0	0	0
NG_051844.1	aac(6')-Ib-G	aminoglycoside_N-acetyltransferase_AAC(6')-Ib4	AMR	555	0	0	0	0	0	0	0	0	0	0	0	0	0	0	0	0	0	0
NG_051697.1	aac(6')-Ib-G	AAC(6')-Ib_family_aminoglycoside_6'-N-acetyltransferase	AMR	555	0	0	0	0	0	0	0	0	0	0	0	0	0	0	0	0	0	0
NG_047288.1	aac(6')-Ib-G	AAC(6')-Ib_family_aminoglycoside_6'-N-acetyltransferase	AMR	555	0	0	0	0	0	0	0	0	0	0	0	0	0	0	0	0	0	0
NG_052535.1	aac(6')-Ib-G	AAC(6')-Ib_family_aminoglycoside_6'-N-acetyltransferase	AMR	555	0	0	0	0	0	0	0	0	0	0	0	0	0	0	0	0	0	0
NG_047291.1	aac(6')-Ib-G	AAC(6')-Ib_family_aminoglycoside_6'-N-acetyltransferase	AMR	555	0	0	0	0	0	0	0	0	0	0	0	0	0	0	0	0	0	0
NG_242176.1	aph(3')-I(H957)	aminoglycoside_O-phosphotransferase_APH(3')-I(H957)	AMR	813	0	0	0	0	0	6	0	0	0	0	0	7.38007	0	0	0	0	0	0.131515
NG_052024.1	aac(6')-Ib-G	AAC(6')-Ib_family_aminoglycoside_6'-N-acetyltransferase	AMR	555	0	0	0	0	0	0	0	0	0	0	0	0	0	0	0	0	0	0
NG_052063.1	aac(6')-Ib-G	AAC(6')-Ib_family_aminoglycoside_6'-N-acetyltransferase	AMR	555	0	0	0	0	0	0	0	0	0	0	0	0	0	0	0	0	0	0
NG_052274.1	aac(6')-Ib-G	AAC(6')-Ib_family_aminoglycoside_6'-N-acetyltransferase	AMR	555	0	0	0	0	0	0	0	0	0	0	0	0	0	0	0	0	0	0
NG_052303.1	aac(6')-Ib-G	AAC(6')-Ib_family_aminoglycoside_6'-N-acetyltransferase	AMR	555	0	0	0	0	0	0	0	0	0	0	0	0	0	0	0	0	0	0
NG_052328.1	aac(6')-Ib-G	AAC(6')-Ib_family_aminoglycoside_6'-N-acetyltransferase	AMR	555	0	0	0	0	0	0	0	0	0	0	0	0	0	0	0	0	0	0
NG_052349.1	aac(6')-Ib-G	AAC(6')-Ib_family_aminoglycoside_6'-N-acetyltransferase	AMR	555	0	0	0	0	0	0	0	0	0	0	0	0	0	0	0	0	0	0
NG_056047.1	aph(3')-Ia	aminoglycoside_O-phosphotransferase_APH(3')-Ia	AMR	816	0	0	0	0	0	4	0	0	0	0	0	4.90196	0	0	0	0	0	0.0873546
NG_052414.1	aac(6')-Ib-G	AAC(6')-Ib_family_aminoglycoside_6'-N-acetyltransferase	AMR	555	0	0	0	0	0	0	0	0	0	0	0	0	0	0	0	0	0	0
NG_052628.1	aac(6')-Ib-G	AAC(6')-Ib_family_aminoglycoside_6'-N-acetyltransferase	AMR	555	0	0	0	0	0	0	0	0	0	0	0	0	0	0	0	0	0	0
NG_052481.1	aac(6')-Ib-G	AAC(6')-Ib_family_aminoglycoside_6'-N-acetyltransferase	AMR	555	0	0	0	0	0	0	0	0	0	0	0	0	0	0	0	0	0	0
NG_047430.1	aph(3')-Ia	aminoglycoside_O-phosphotransferase_APH(3')-Ia	AMR	816	0	0	0	0	53	0	0	0	0	0	64.951	0	0	0	0	0	1.22677	0
NG_047441.1	aph(3')-Ia	aminoglycoside_O-phosphotransferase_APH(3')-Ia	AMR	816	0	0	0	0	4	84	0	0	0	0	4.90196	102.941	0	0	0	0	0.0925867	1.83445
NG_047435.1	aph(3')-Ia	aminoglycoside_O-phosphotransferase_APH(3')-Ia	AMR	816	0	0	0	0	0	10	0	0	0	0	0	12.2549	0	0	0	0	0	0.218386
NG_067947.1	aac(6')-Ib-G	AAC(6')-Ib_family_aminoglycoside_6'-N-acetyltransferase	AMR	555	0	0	0	0	0	0	0	0	0	0	0	0	0	0	0	0	0	0
NG_067959.1	aac(6')-Ib-G	AAC(6')-Ib_family_aminoglycoside_6'-N-acetyltransferase	AMR	555	0	0	0	0	0	0	0	0	0	0	0	0	0	0	0	0	0	0
NG_067952.1	aac(6')-Ib-G	AAC(6')-Ib_family_aminoglycoside_6'-N-acetyltransferase	AMR	555	0	0	0	0	0	0	0	0	0	0	0	0	0	0	0	0	0	0
NG_047439.1	aph(3')-Ia	aminoglycoside_O-phosphotransferase_APH(3')-Ia	AMR	816	0	0	0	0	0	3	0	0	0	0	0	3.67647	0	0	0	0	0	0.0655159
NG_047437.1	aph(3')-Ia	aminoglycoside_O-phosphotransferase_APH(3')-Ia	AMR	816	0	0	0	0	3	0	0	0	0	0	3.67647	0	0	0	0	0	0.06944	0
NG_067963.1	aac(6')-Ib-G	AAC(6')-Ib_family_aminoglycoside_6'-N-acetyltransferase	AMR	555	0	0	0	0	0	0	0	0	0	0	0	0	0	0	0	0	0	0
NG_067966.1	aac(6')-Ib-G	AAC(6')-Ib_family_aminoglycoside_6'-N-acetyltransferase	AMR	555	0	0	0	0	0	0	0	0	0	0	0	0	0	0	0	0	0	0
NG_067965.1	aac(6')-Ib-G	AAC(6')-Ib_family_aminoglycoside_6'-N-acetyltransferase	AMR	555	0	0	0	0	0	0	0	0	0	0	0	0	0	0	0	0	0	0
NG_067955.1	aac(6')-Ib-generic	AAC(6')-Ib_family_aminoglycoside_6'-N-acetyltransferase	AMR	555	0	0	0	0	0	0	0	0	0	0	0	0	0	0	0	0	0	0
NG_047449.1	aph(3')-VIb	aminoglycoside_O-phosphotransferase_APH(3')-VIb	AMR	780	0	0	0	0	0	4	0	0	0	0	0	5.12821	0	0	0	0	0	0.0913863
NG_047285.1	aac(6')-Ib-K	AAC(6')-Ib_family_aminoglycoside_6'-N-acetyltransferase	AMR	555	0	0	0	0	0	0	0	0	0	0	0	0	0	0	0	0	0	0
NG_067951.1	aac(6')-Ib-W104R	AAC(6')-Ib_family_aminoglycoside_6'-N-acetyltransferase	AMR	555	0	0	0	0	0	0	0	0	0	0	0	0	0	0	0	0	0	0
NG_067954.1	aac(6')-Ib-W104R	AAC(6')-Ib_family_aminoglycoside_6'-N-acetyltransferase	AMR	555	0	0	0	0	0	0	0	0	0	0	0	0	0	0	0	0	0	0
NG_051695.1	aac(6')-Ib'	aminoglycoside_N-acetyltransferase_AAC(6')-Ib'	AMR	555	0	0	0	0	0	0	0	0	0	0	0	0	0	0	0	0	0	0
U38947.1	arsA	arsenite_efflux_transporter_ATPase_subunit_ArsA	METAL	1752	0	0	0	32	0	2	0	0	0	18.2648	0	1.14155	0	0	0	0.376887	0	0.0203428
AB004659.1	arsA	arsenite_efflux_transporter_ATPase_subunit_ArsA	METAL	1752	0	0	0	0	0	6	0	0	0	0	0	3.42466	0	0	0	0	0	0.0610285
NG_047210.1	aac(6')-Ib''	bifunctional_aminoglycoside_N-acetyltransferase_AAC(3)-Ib/aminoglycoside_N-acetyltransferase_AAC(6')-Ib''	AMR	1005	0	0	0	0	0	0	0	0	0	0	0	0	0	0	0	0	0	0
NG_048578.1	aac(6')-Ib11	aminoglycoside_N-acetyltransferase_AAC(6')-Ib11	AMR	570	0	0	0	0	0	0	0	0	0	0	0	0	0	0	0	0	0	0
NG_052506.1	aac(6')-Ib11	aminoglycoside_N-acetyltransferase_AAC(6')-Ib11	AMR	555	0	0	0	0	0	0	0	0	0	0	0	0	0	0	0	0	0	0
NG_055007.1	aac(6')-Id	aminoglycoside_N-acetyltransferase_AAC(6')-Id	AMR	450	0	0	0	0	0	0	0	0	0	0	0	0	0	0	0	0	0	0
AB004659.1	arsB_pKW301	arsenite_efflux_transporter_membrane_subunit_ArsB	METAL	1290	0	0	0	2	0	18	0	0	0	1.55039	0	13.9535	0	0	0	0.0319916	0	0.248656
AB004659.1	arsC_gluta	glutaredoxin-dependent_arsenate_reductase	METAL	426	0	0	0	54	18	0	0	0	0	126.761	42.2535	0	0	0	0	2.61565	0.798071	0
NG_047212.1	aac(6')-Ie	bifunctional_aminoglycoside_N-acetyltransferase_AAC(6')-Ie/aminoglycoside_O-phosphotransferase_APH(2'')-Ia	AMR	1440	0	0	0	0	0	0	0	0	0	0	0	0	0	0	0	0	0	0
NG_062248.1	aac(6')-Ie_fam	bifunctional_AAC(6')-Ie_family_aminoglycoside_N-acetyltransferase/APH(2'')_family_aminoglycoside_O-phosphotransferase	AMR	1452	0	0	0	0	0	0	0	0	0	0	0	0	0	0	0	0	0	0
NG_062220.1	aac(6')-Ie2	bifunctional_aminoglycoside_N-acetyltransferase_AAC(6')-Ie2/aminoglycoside_O-phosphotransferase_APH(2'')-If2	AMR	1455	0	0	0	0	0	0	0	0	0	0	0	0	0	0	0	0	0	0
NG_052054.1	aac(6')-If	aminoglycoside_N-acetyltransferase_AAC(6')-If	AMR	450	0	0	0	0	0	0	0	0	0	0	0	0	0	0	0	0	0	0
NG_047295.2	aac(6')-If	aminoglycoside_N-acetyltransferase_AAC(6')-If	AMR	450	0	0	0	0	0	0	0	0	0	0	0	0	0	0	0	0	0	0
NG_047269.1	aac(6')-II	AAC(6')-II_family_aminoglycoside_6'-N-acetyltransferase_AacA35	AMR	555	0	0	0	0	0	0	0	0	0	0	0	0	0	0	0	0	0	0
NG_047272.1	aac(6')-II	aminoglycoside_N-acetyltransferase_AAC(6')-IIb	AMR	543	0	0	0	0	0	0	0	0	0	0	0	0	0	0	0	0	0	0
CP002474.1	arsR_pKW301	As(III)-sensing_metalloregulatory_transcriptional_repressor_ArsR	METAL	351	0	0	0	0	0	16	0	0	0	0	0	45.584	0	0	0	0	0	0.812323
AP009048.1	asr	acid_resistance_repetitive_basic_protein_Asr	ACID	309	0	0	0	0	0	8	0	0	0	0	0	25.89	0	0	0	0	0	0.461368
NG_048596.1	blaACI	extended-spectrum_class_A_beta-lactamase_ACI-1	AMR	855	0	0	0	0	2	44	0	0	0	0	2.33918	51.462	0	0	0	0	0.0441817	0.91707
NG_052505.1	aac(6')-IIa	aminoglycoside_N-acetyltransferase_AAC(6')-IIa	AMR	555	0	0	0	0	0	0	0	0	0	0	0	0	0	0	0	0	0	0
DQ092424.1	blaEC	cephalosporin-hydrolyzing_class_C_beta-lactamase_EC-5	AMR	1134	0	0	0	0	0	1	0	0	0	0	0	0.881834	0	0	0	0	0	0.0157146
DQ092427.1	blaEC	cephalosporin-hydrolyzing_class_C_beta-lactamase_EC-8	AMR	1134	0	0	0	5	0	0	0	0	0	4.40917	0	0	0	0	0	0.0909813	0	0
EF507685.1	blaEC	BlaEC_family_class_C_beta-lactamase	AMR	1134	0	0	0	42	0	3	0	0	0	37.037	0	2.6455	0	0	0	0.764243	0	0.0471437
NG_068500.1	aac(6')-III	tobramycin_N-acetyltransferase_AAC(6')-III	AMR	471	0	0	0	0	0	0	0	0	0	0	0	0	0	0	0	0	0	0
NG_068502.1	aac(6')-III	tobramycin_N-acetyltransferase_AAC(6')-III	AMR	474	0	0	0	0	0	0	0	0	0	0	0	0	0	0	0	0	0	0
NG_068501.1	aac(6')-III	tobramycin_N-acetyltransferase_AAC(6')-III	AMR	474	0	0	0	0	0	0	0	0	0	0	0	0	0	0	0	0	0	0
NG_049081.1	blaEC	extended-spectrum_class_C_beta-lactamase_EC-15	AMR	1134	0	0	0	1	0	0	0	0	0	0.881834	0	0	0	0	0	0.0181963	0	0
NG_049080.1	blaEC	extended-spectrum_class_C_beta-lactamase_EC-14	AMR	1134	0	0	0	42	0	3	0	0	0	37.037	0	2.6455	0	0	0	0.764243	0	0.0471437
NG_049082.1	blaEC	extended-spectrum_class_C_beta-lactamase_EC-16	AMR	1134	0	0	0	0	0	1	0	0	0	0	0	0.881834	0	0	0	0	0	0.0157146
NG_049083.1	blaEC	extended-spectrum_class_C_beta-lactamase_EC-18	AMR	1134	0	0	0	2	0	0	0	0	0	1.76367	0	0	0	0	0	0.0363925	0	0
NG_052530.1	aac(6')-Im	aminoglycoside_N-acetyltransferase_AAC(6')-Im	AMR	537	0	0	0	0	0	0	0	0	0	0	0	0	0	0	0	0	0	0
NG_049084.1	blaEC	extended-spectrum_class_C_beta-lactamase_EC-19	AMR	1134	0	0	0	6	0	0	0	0	0	5.29101	0	0	0	0	0	0.109178	0	0
NG_052222.1	aac(6')-Im	aminoglycoside_N-acetyltransferase_AAC(6')-Im	AMR	537	0	0	0	0	0	0	0	0	0	0	0	0	0	0	0	0	0	0
NG_047307.2	aac(6')-Ip	aminoglycoside_6'-N-acetyltransferase_AAC(6')-Ip	AMR	582	0	0	0	0	0	0	0	0	0	0	0	0	0	0	0	0	0	0
NG_047308.1	aac(6')-Iq	aminoglycoside_6'-N-acetyltransferase_AAC(6')-Iq	AMR	552	0	0	0	0	0	0	0	0	0	0	0	0	0	0	0	0	0	0
NG_047317.1	aac(6')-Iz	aminoglycoside_N-acetyltransferase_AAC(6')-Iz	AMR	462	0	0	0	0	0	0	0	0	0	0	0	0	0	0	0	0	0	0
NG_052390.1	aac(6')-Iz	aminoglycoside_N-acetyltransferase_AAC(6')-Iz	AMR	462	0	0	0	0	0	0	0	0	0	0	0	0	0	0	0	0	0	0
NG_052343.1	aac(6')-Iz	aminoglycoside_N-acetyltransferase_AAC(6')-Iz	AMR	462	0	0	0	0	0	0	0	0	0	0	0	0	0	0	0	0	0	0
NG_052348.1	aac(6')-Iz	aminoglycoside_N-acetyltransferase_AAC(6')-Iz	AMR	462	0	0	0	0	0	0	0	0	0	0	0	0	0	0	0	0	0	0
NG_054659.1	aac(6')-Iz	aminoglycoside_N-acetyltransferase_AAC(6')-Iz	AMR	462	0	0	0	0	0	0	0	0	0	0	0	0	0	0	0	0	0	0
NG_052377.1	aac(6')-Iz	aminoglycoside_N-acetyltransferase_AAC(6')-Iz	AMR	462	0	0	0	0	0	0	0	0	0	0	0	0	0	0	0	0	0	0
NG_052534.1	aac(6')-set_A	aminoglycoside_6'-N-acetyltransferase	AMR	555	0	0	0	0	0	0	0	0	0	0	0	0	0	0	0	0	0	0
NG_047266.1	aac(6')-set_A	aminoglycoside_N-acetyltransferase_AAC(6')-32	AMR	555	0	0	0	0	0	0	0	0	0	0	0	0	0	0	0	0	0	0
NG_052259.1	aac(6')-set_A	aminoglycoside_6'-N-acetyltransferase_AacA47	AMR	555	0	0	0	0	0	0	0	0	0	0	0	0	0	0	0	0	0	0
NG_052221.1	aac(6')-set_A	aminoglycoside_6'-N-acetyltransferase	AMR	555	0	0	0	0	0	0	0	0	0	0	0	0	0	0	0	0	0	0
NG_052175.1	aac(6')-set_A	aminoglycoside_6'-N-acetyltransferase	AMR	555	0	0	0	0	0	0	0	0	0	0	0	0	0	0	0	0	0	0
NG_052254.1	aac(6')-set_A	aminoglycoside_6'-N-acetyltransferase	AMR	555	0	0	0	0	0	0	0	0	0	0	0	0	0	0	0	0	0	0
NG_052300.1	aac(6')-set_A	aminoglycoside_6'-N-acetyltransferase	AMR	516	0	0	0	0	0	0	0	0	0	0	0	0	0	0	0	0	0	0
NG_052301.1	aac(6')-set_A	aminoglycoside_6'-N-acetyltransferase	AMR	555	0	0	0	0	0	0	0	0	0	0	0	0	0	0	0	0	0	0
NG_052423.1	aac(6')-set_A	aminoglycoside_6'-N-acetyltransferase	AMR	555	0	0	0	0	0	0	0	0	0	0	0	0	0	0	0	0	0	0
NG_052084.1	aac(6')-sk	aminoglycoside_6'-N-acetyltransferase	AMR	474	0	0	0	0	0	0	0	0	0	0	0	0	0	0	0	0	0	0
NG_052398.1	aacA-ACI1	AAC(6')-Ighjkrstuvwx_family_aminoglycoside_N-acetyltransferase	AMR	438	0	0	0	0	0	0	0	0	0	0	0	0	0	0	0	0	0	0
NG_052523.1	aacA-ACI1	AAC(6')-Ighjkrstuvwx_family_aminoglycoside_N-acetyltransferase	AMR	438	0	0	0	0	0	0	0	0	0	0	0	0	0	0	0	0	0	0
NG_052255.1	aacA-ACI1	AAC(6')-Ighjkrstuvwx_family_aminoglycoside_N-acetyltransferase	AMR	438	0	0	0	0	0	0	0	0	0	0	0	0	0	0	0	0	0	0
NG_052216.1	aacA-ACI2	AAC(6')-Ighjkrstuvwx_family_aminoglycoside_N-acetyltransferase	AMR	441	0	0	0	0	0	0	0	0	0	0	0	0	0	0	0	0	0	0
NG_052525.1	aacA-ACI3	AAC(6')-Ighjkrstuvwx_family_aminoglycoside_N-acetyltransferase	AMR	441	0	0	0	0	0	0	0	0	0	0	0	0	0	0	0	0	0	0
NG_052527.1	aacA-ACI3	AAC(6')-Ighjkrstuvwx_family_aminoglycoside_N-acetyltransferase	AMR	441	0	0	0	0	0	0	0	0	0	0	0	0	0	0	0	0	0	0
NG_052394.1	aacA-ACI4	AAC(6')-Ighjkrstuvwx_family_aminoglycoside_N-acetyltransferase	AMR	438	0	0	0	0	0	0	0	0	0	0	0	0	0	0	0	0	0	0
NG_052400.1	aacA-ACI4	AAC(6')-Ighjkrstuvwx_family_aminoglycoside_N-acetyltransferase	AMR	438	0	0	0	0	0	0	0	0	0	0	0	0	0	0	0	0	0	0
NG_052395.1	aacA-ACI5	AAC(6')-Ighjkrstuvwx_family_aminoglycoside_N-acetyltransferase	AMR	441	0	0	0	0	0	0	0	0	0	0	0	0	0	0	0	0	0	0
NG_052526.1	aacA-ACI5	AAC(6')-Ighjkrstuvwx_family_aminoglycoside_N-acetyltransferase	AMR	441	0	0	0	0	0	0	0	0	0	0	0	0	0	0	0	0	0	0
NG_052528.1	aacA-ACI5	AAC(6')-Ighjkrstuvwx_family_aminoglycoside_N-acetyltransferase	AMR	441	0	0	0	0	0	0	0	0	0	0	0	0	0	0	0	0	0	0
NG_052258.1	aacA-ACI5	AAC(6')-Ighjkrstuvwx_family_aminoglycoside_N-acetyltransferase	AMR	441	0	0	0	0	0	0	0	0	0	0	0	0	0	0	0	0	0	0
NG_052458.1	aacA-ACI5	AAC(6')-Ighjkrstuvwx_family_aminoglycoside_N-acetyltransferase	AMR	441	0	0	0	0	0	0	0	0	0	0	0	0	0	0	0	0	0	0
NG_052457.1	aacA-ACI5	AAC(6')-Ighjkrstuvwx_family_aminoglycoside_N-acetyltransferase	AMR	441	0	0	0	0	0	0	0	0	0	0	0	0	0	0	0	0	0	0
NG_052531.1	aacA-ACI5	AAC(6')-Ighjkrstuvwx_family_aminoglycoside_N-acetyltransferase	AMR	441	0	0	0	0	0	0	0	0	0	0	0	0	0	0	0	0	0	0
NG_052421.1	aacA-ACI5	AAC(6')-Ighjkrstuvwx_family_aminoglycoside_N-acetyltransferase	AMR	441	0	0	0	0	0	0	0	0	0	0	0	0	0	0	0	0	0	0
NG_052396.1	aacA-ACI6	AAC(6')-Ighjkrstuvwx_family_aminoglycoside_N-acetyltransferase	AMR	441	0	0	0	0	0	0	0	0	0	0	0	0	0	0	0	0	0	0
NG_052401.1	aacA-ACI6	AAC(6')-Ighjkrstuvwx_family_aminoglycoside_N-acetyltransferase	AMR	441	0	0	0	0	0	0	0	0	0	0	0	0	0	0	0	0	0	0
NG_052529.1	aacA-ACI6	AAC(6')-Ighjkrstuvwx_family_aminoglycoside_N-acetyltransferase	AMR	441	0	0	0	0	0	0	0	0	0	0	0	0	0	0	0	0	0	0
NG_052166.1	aacA-ACI6	AAC(6')-Ighjkrstuvwx_family_aminoglycoside_N-acetyltransferase	AMR	441	0	0	0	0	0	0	0	0	0	0	0	0	0	0	0	0	0	0
NG_052399.1	aacA-ACI7	AAC(6')-Ighjkrstuvwx_family_aminoglycoside_N-acetyltransferase	AMR	441	0	0	0	0	0	0	0	0	0	0	0	0	0	0	0	0	0	0
NG_052371.1	aacA-ENT1	aminoglycoside_6'-N-acetyltransferase	AMR	549	0	0	0	0	0	0	0	0	0	0	0	0	0	0	0	0	0	0
NG_052275.1	aacA-ENT1	aminoglycoside_6'-N-acetyltransferase	AMR	549	0	0	0	0	0	0	0	0	0	0	0	0	0	0	0	0	0	0
NG_052140.1	aacA-ENT1	aminoglycoside_6'-N-acetyltransferase	AMR	549	0	0	0	0	0	0	0	0	0	0	0	0	0	0	0	0	0	0
NG_052260.1	aacA-ENT1	aminoglycoside_6'-N-acetyltransferase	AMR	549	0	0	0	0	0	0	0	0	0	0	0	0	0	0	0	0	0	0
NG_052261.1	aacA-ENT1	aminoglycoside_6'-N-acetyltransferase	AMR	549	0	0	0	0	0	0	0	0	0	0	0	0	0	0	0	0	0	0
NG_052285.1	aacA-ENT1	aminoglycoside_6'-N-acetyltransferase	AMR	549	0	0	0	0	0	0	0	0	0	0	0	0	0	0	0	0	0	0
NG_052161.1	aacA-ENT1	aminoglycoside_6'-N-acetyltransferase	AMR	549	0	0	0	0	0	0	0	0	0	0	0	0	0	0	0	0	0	0
NG_052159.1	aacA-ENT1	aminoglycoside_6'-N-acetyltransferase	AMR	549	0	0	0	0	0	0	0	0	0	0	0	0	0	0	0	0	0	0
NG_052160.1	aacA-ENT1	aminoglycoside_6'-N-acetyltransferase	AMR	549	0	0	0	0	0	0	0	0	0	0	0	0	0	0	0	0	0	0
NG_052290.1	aacA-ENT1	aminoglycoside_6'-N-acetyltransferase	AMR	549	0	0	0	0	0	0	0	0	0	0	0	0	0	0	0	0	0	0
NG_052447.1	aacA-ENT1	aminoglycoside_6'-N-acetyltransferase	AMR	549	0	0	0	0	0	0	0	0	0	0	0	0	0	0	0	0	0	0
NG_052465.1	aacA-ENT1	aminoglycoside_6'-N-acetyltransferase	AMR	549	0	0	0	0	0	0	0	0	0	0	0	0	0	0	0	0	0	0
NG_052281.1	aacA-ENT2	aminoglycoside_6'-N-acetyltransferase	AMR	549	0	0	0	0	0	0	0	0	0	0	0	0	0	0	0	0	0	0
NG_052337.1	aacA-ENT2	aminoglycoside_6'-N-acetyltransferase	AMR	549	0	0	0	0	0	0	0	0	0	0	0	0	0	0	0	0	0	0
NG_052207.1	aacA-ENT2	aminoglycoside_6'-N-acetyltransferase	AMR	549	0	0	0	0	0	0	0	0	0	0	0	0	0	0	0	0	0	0
NG_052168.1	aacA-ENT3	aminoglycoside_6'-N-acetyltransferase	AMR	552	0	0	0	0	0	0	0	0	0	0	0	0	0	0	0	0	0	0
NG_052162.1	aacA-ENT4	aminoglycoside_6'-N-acetyltransferase	AMR	543	0	0	0	0	0	0	0	0	0	0	0	0	0	0	0	0	0	0
NG_052504.1	aacA-ENT4	aminoglycoside_6'-N-acetyltransferase	AMR	543	0	0	0	0	0	0	0	0	0	0	0	0	0	0	0	0	0	0
NG_052446.1	aacA-ENT4	aminoglycoside_6'-N-acetyltransferase	AMR	543	0	0	0	0	0	0	0	0	0	0	0	0	0	0	0	0	0	0
NG_052177.1	aacA-ENT4	aminoglycoside_6'-N-acetyltransferase	AMR	543	0	0	0	0	0	0	0	0	0	0	0	0	0	0	0	0	0	0
NG_052533.1	aacA-STR-10	aminoglycoside_6'-N-acetyltransferase	AMR	483	0	0	0	0	0	0	0	0	0	0	0	0	0	0	0	0	0	0
NG_052157.1	aacA-STR-10	aminoglycoside_6'-N-acetyltransferase	AMR	483	0	0	0	0	0	0	0	0	0	0	0	0	0	0	0	0	0	0
NG_052138.1	aacA-STR-13	aminoglycoside_6'-N-acetyltransferase	AMR	483	0	0	0	0	0	0	0	0	0	0	0	0	0	0	0	0	0	0
NG_148590.1	aacA-STR-13	aminoglycoside_6'-N-acetyltransferase	AMR	483	0	0	0	0	0	0	0	0	0	0	0	0	0	0	0	0	0	0
NG_054655.1	aacA-STR-13	aminoglycoside_6'-N-acetyltransferase	AMR	483	0	0	0	0	0	0	0	0	0	0	0	0	0	0	0	0	0	0
NG_052469.1	aacA-STR-13	aminoglycoside_6'-N-acetyltransferase	AMR	483	0	0	0	0	0	0	0	0	0	0	0	0	0	0	0	0	0	0
NG_052425.1	aacA-STR-13	aminoglycoside_6'-N-acetyltransferase	AMR	483	0	0	0	0	0	0	0	0	0	0	0	0	0	0	0	0	0	0
NG_052459.1	aacA-STR-13	aminoglycoside_6'-N-acetyltransferase	AMR	483	0	0	0	0	0	0	0	0	0	0	0	0	0	0	0	0	0	0
NG_054688.1	aacA-STR-15	aminoglycoside_6'-N-acetyltransferase	AMR	489	0	0	0	0	0	0	0	0	0	0	0	0	0	0	0	0	0	0
NG_052205.1	aacA-STR-7	aminoglycoside_6'-N-acetyltransferase	AMR	474	0	0	0	0	0	0	0	0	0	0	0	0	0	0	0	0	0	0
NG_052342.1	aacA-STR-7	aminoglycoside_6'-N-acetyltransferase	AMR	474	0	0	0	0	0	0	0	0	0	0	0	0	0	0	0	0	0	0
NG_052206.1	aacA-STR-7	aminoglycoside_6'-N-acetyltransferase	AMR	474	0	0	0	0	0	0	0	0	0	0	0	0	0	0	0	0	0	0
NG_052119.1	aacA10	AAC(6')-I_family_aminoglycoside_6'-N-acetyltransferase	AMR	537	0	0	0	0	0	0	0	0	0	0	0	0	0	0	0	0	0	0
NG_052208.1	aacA32	aminoglycoside_6'-N-acetyltransferase	AMR	555	0	0	0	0	0	0	0	0	0	0	0	0	0	0	0	0	0	0
NG_047319.1	aacA34	aminoglycoside_6'-N-acetyltransferase_AacA34	AMR	441	0	0	0	0	0	0	0	0	0	0	0	0	0	0	0	0	0	0
NG_052286.1	aacA34	aminoglycoside_6'-N-acetyltransferase_AacA34	AMR	441	0	0	0	0	0	0	0	0	0	0	0	0	0	0	0	0	0	0
NG_049115.1	blaGES	extended-spectrum_class_A_beta-lactamase_GES-13	AMR	864	0	0	0	0	0	4	0	0	0	0	0	4.62963	0	0	0	0	0	0.0825015
NG_052056.1	aacA38	aminoglycoside_6'-N-acetyltransferase_AacA38	AMR	555	0	0	0	0	0	0	0	0	0	0	0	0	0	0	0	0	0	0
NG_047271.1	aacA40	aminoglycoside_6'-N-acetyltransferase_AacA40	AMR	555	0	0	0	0	0	0	0	0	0	0	0	0	0	0	0	0	0	0
NG_052295.1	aacA43	AAC(6')-Ia_family_aminoglycoside_6'-N-acetyltransferase_AacA43	AMR	564	0	0	0	0	0	0	0	0	0	0	0	0	0	0	0	0	0	0
NG_047321.1	aacA43	AAC(6')-Ia_family_aminoglycoside_6'-N-acetyltransferase_AacA43	AMR	564	0	0	0	0	0	0	0	0	0	0	0	0	0	0	0	0	0	0
NG_052508.1	aacA43	AAC(6')-Ia_family_aminoglycoside_6'-N-acetyltransferase_AacA43	AMR	564	0	0	0	0	0	0	0	0	0	0	0	0	0	0	0	0	0	0
NG_052026.1	aacA49	AAC(6')-Ia_family_aminoglycoside_6'-N-acetyltransferase_AacA49	AMR	555	0	0	0	0	0	0	0	0	0	0	0	0	0	0	0	0	0	0
NG_052083.1	aacA57-2	aminoglycoside_N-acetyltransferase_AAC(6')-Ian	AMR	573	0	0	0	0	0	0	0	0	0	0	0	0	0	0	0	0	0	0
NG_052107.1	aacA8	aminoglycoside_6'-N-acetyltransferase_AacA8	AMR	555	0	0	0	0	0	0	0	0	0	0	0	0	0	0	0	0	0	0
NG_047322.1	aad9	ANT(9)_family_aminoglycoside_nucleotidyltransferase	AMR	777	0	0	0	0	0	0	0	0	0	0	0	0	0	0	0	0	0	0
NG_047327.1	aadA1	ANT(3'')-Ia_family_aminoglycoside_nucleotidyltransferase_AadA1	AMR	789	0	0	0	0	0	0	0	0	0	0	0	0	0	0	0	0	0	0
NG_047324.1	aadA1	ANT(3'')-Ia_family_aminoglycoside_nucleotidyltransferase_AadA1	AMR	792	0	0	0	0	0	0	0	0	0	0	0	0	0	0	0	0	0	0
NG_047326.1	aadA1	ANT(3'')-Ia_family_aminoglycoside_nucleotidyltransferase_AadA1	AMR	792	0	0	0	0	0	0	0	0	0	0	0	0	0	0	0	0	0	0
NG_047325.1	aadA1	ANT(3'')-Ia_family_aminoglycoside_nucleotidyltransferase_AadA1	AMR	792	0	0	0	0	0	0	0	0	0	0	0	0	0	0	0	0	0	0
NG_052146.1	aadA1	ANT(3'')-Ia_family_aminoglycoside_nucleotidyltransferase_AadA1	AMR	792	0	0	0	0	0	0	0	0	0	0	0	0	0	0	0	0	0	0
NG_052318.1	aadA1	ANT(3'')-Ia_family_aminoglycoside_nucleotidyltransferase_AadA1	AMR	792	0	0	0	0	0	0	0	0	0	0	0	0	0	0	0	0	0	0
NG_052145.1	aadA1	ANT(3'')-Ia_family_aminoglycoside_nucleotidyltransferase_AadA1	AMR	792	0	0	0	0	0	0	0	0	0	0	0	0	0	0	0	0	0	0
NG_052227.1	aadA1	ANT(3'')-Ia_family_aminoglycoside_nucleotidyltransferase_AadA1	AMR	792	0	0	0	0	0	0	0	0	0	0	0	0	0	0	0	0	0	0
NG_052250.1	aadA1	ANT(3'')-Ia_family_aminoglycoside_nucleotidyltransferase_AadA1	AMR	792	0	0	0	0	0	0	0	0	0	0	0	0	0	0	0	0	0	0
NG_052252.1	aadA1	ANT(3'')-Ia_family_aminoglycoside_nucleotidyltransferase_AadA1	AMR	792	0	0	0	0	0	0	0	0	0	0	0	0	0	0	0	0	0	0
NG_052314.1	aadA1	ANT(3'')-Ia_family_aminoglycoside_nucleotidyltransferase_AadA1	AMR	792	0	0	0	0	0	0	0	0	0	0	0	0	0	0	0	0	0	0
NG_052486.1	aadA1	ANT(3'')-Ia_family_aminoglycoside_nucleotidyltransferase_AadA1	AMR	792	0	0	0	0	0	0	0	0	0	0	0	0	0	0	0	0	0	0
NG_047328.1	aadA1	ANT(3'')-Ia_family_aminoglycoside_nucleotidyltransferase_AadA1	AMR	792	0	0	0	0	0	0	0	0	0	0	0	0	0	0	0	0	0	0
NG_052271.1	aadA1	ANT(3'')-Ia_family_aminoglycoside_nucleotidyltransferase_AadA1	AMR	792	0	0	0	0	0	0	0	0	0	0	0	0	0	0	0	0	0	0
NG_052030.1	aadA1	ANT(3'')-Ia_family_aminoglycoside_nucleotidyltransferase_AadA1	AMR	792	0	0	0	0	0	0	0	0	0	0	0	0	0	0	0	0	0	0
NG_052536.1	aadA1	ANT(3'')-Ia_family_aminoglycoside_nucleotidyltransferase_AadA1	AMR	792	0	0	0	0	0	0	0	0	0	0	0	0	0	0	0	0	0	0
NG_052344.1	aadA1	ANT(3'')-Ia_family_aminoglycoside_nucleotidyltransferase_AadA1	AMR	792	0	0	0	0	0	0	0	0	0	0	0	0	0	0	0	0	0	0
NG_052028.1	aadA1	ANT(3'')-Ia_family_aminoglycoside_nucleotidyltransferase_AadA1	AMR	792	0	0	0	0	0	0	0	0	0	0	0	0	0	0	0	0	0	0
NG_049131.1	blaGES	carbapenem-hydrolyzing_class_A_beta-lactamase_GES-28	AMR	864	0	0	0	0	0	2	0	0	0	0	0	2.31481	0	0	0	0	0	0.0412508
NG_052179.1	aadA1	ANT(3'')-Ia_family_aminoglycoside_nucleotidyltransferase_AadA1	AMR	792	0	0	0	0	0	0	0	0	0	0	0	0	0	0	0	0	0	0
NG_052230.1	aadA1	ANT(3'')-Ia_family_aminoglycoside_nucleotidyltransferase_AadA1	AMR	792	0	0	0	0	0	0	0	0	0	0	0	0	0	0	0	0	0	0
NG_052233.1	aadA1	ANT(3'')-Ia_family_aminoglycoside_nucleotidyltransferase_AadA1	AMR	792	0	0	0	0	0	0	0	0	0	0	0	0	0	0	0	0	0	0
NG_052234.1	aadA1	ANT(3'')-Ia_family_aminoglycoside_nucleotidyltransferase_AadA1	AMR	792	0	0	0	0	0	0	0	0	0	0	0	0	0	0	0	0	0	0
NG_052238.1	aadA1	ANT(3'')-Ia_family_aminoglycoside_nucleotidyltransferase_AadA1	AMR	792	0	0	0	0	0	0	0	0	0	0	0	0	0	0	0	0	0	0
NG_052239.1	aadA1	ANT(3'')-Ia_family_aminoglycoside_nucleotidyltransferase_AadA1	AMR	792	0	0	0	0	0	0	0	0	0	0	0	0	0	0	0	0	0	0
NG_052245.1	aadA1	ANT(3'')-Ia_family_aminoglycoside_nucleotidyltransferase_AadA1	AMR	792	0	0	0	0	0	0	0	0	0	0	0	0	0	0	0	0	0	0
NG_052247.1	aadA1	ANT(3'')-Ia_family_aminoglycoside_nucleotidyltransferase_AadA1	AMR	792	0	0	0	0	0	0	0	0	0	0	0	0	0	0	0	0	0	0
NG_052257.1	aadA1	ANT(3'')-Ia_family_aminoglycoside_nucleotidyltransferase_AadA1	AMR	792	0	0	0	0	0	0	0	0	0	0	0	0	0	0	0	0	0	0
NG_049136.1	blaGES	inhibitor-resistant_carbapenem-hydrolyzing_class_A_beta-lactamase_GES-4	AMR	864	0	0	0	0	0	3	0	0	0	0	0	3.47222	0	0	0	0	0	0.0618761
NG_052276.1	aadA1	ANT(3'')-Ia_family_aminoglycoside_nucleotidyltransferase_AadA1	AMR	792	0	0	0	0	0	0	0	0	0	0	0	0	0	0	0	0	0	0
NG_052278.1	aadA1	ANT(3'')-Ia_family_aminoglycoside_nucleotidyltransferase_AadA1	AMR	792	0	0	0	0	0	0	0	0	0	0	0	0	0	0	0	0	0	0
NG_052279.1	aadA1	ANT(3'')-Ia_family_aminoglycoside_nucleotidyltransferase_AadA1	AMR	792	0	0	0	0	0	0	0	0	0	0	0	0	0	0	0	0	0	0
NG_052287.1	aadA1	ANT(3'')-Ia_family_aminoglycoside_nucleotidyltransferase_AadA1	AMR	792	0	0	0	0	0	0	0	0	0	0	0	0	0	0	0	0	0	0
NG_052311.1	aadA1	ANT(3'')-Ia_family_aminoglycoside_nucleotidyltransferase_AadA1	AMR	792	0	0	0	0	0	0	0	0	0	0	0	0	0	0	0	0	0	0
NG_052312.1	aadA1	ANT(3'')-Ia_family_aminoglycoside_nucleotidyltransferase_AadA1	AMR	792	0	0	0	0	0	0	0	0	0	0	0	0	0	0	0	0	0	0
NG_052313.1	aadA1	ANT(3'')-Ia_family_aminoglycoside_nucleotidyltransferase_AadA1	AMR	792	0	0	0	0	0	0	0	0	0	0	0	0	0	0	0	0	0	0
NG_052320.1	aadA1	ANT(3'')-Ia_family_aminoglycoside_nucleotidyltransferase_AadA1	AMR	792	0	0	0	0	0	0	0	0	0	0	0	0	0	0	0	0	0	0
NG_052322.1	aadA1	ANT(3'')-Ia_family_aminoglycoside_nucleotidyltransferase_AadA1	AMR	792	0	0	0	0	0	0	0	0	0	0	0	0	0	0	0	0	0	0
NG_052335.1	aadA1	ANT(3'')-Ia_family_aminoglycoside_nucleotidyltransferase_AadA1	AMR	792	0	0	0	0	0	0	0	0	0	0	0	0	0	0	0	0	0	0
NG_052354.1	aadA1	ANT(3'')-Ia_family_aminoglycoside_nucleotidyltransferase_AadA1	AMR	792	0	0	0	0	0	0	0	0	0	0	0	0	0	0	0	0	0	0
NG_052368.1	aadA1	ANT(3'')-Ia_family_aminoglycoside_nucleotidyltransferase_AadA1	AMR	792	0	0	0	0	0	0	0	0	0	0	0	0	0	0	0	0	0	0
NG_052385.1	aadA1	ANT(3'')-Ia_family_aminoglycoside_nucleotidyltransferase_AadA1	AMR	792	0	0	0	0	0	0	0	0	0	0	0	0	0	0	0	0	0	0
NG_052431.1	aadA1	ANT(3'')-Ia_family_aminoglycoside_nucleotidyltransferase_AadA1	AMR	792	0	0	0	0	0	0	0	0	0	0	0	0	0	0	0	0	0	0
NG_052434.1	aadA1	ANT(3'')-Ia_family_aminoglycoside_nucleotidyltransferase_AadA1	AMR	792	0	0	0	0	0	0	0	0	0	0	0	0	0	0	0	0	0	0
NG_052435.1	aadA1	ANT(3'')-Ia_family_aminoglycoside_nucleotidyltransferase_AadA1	AMR	792	0	0	0	0	0	0	0	0	0	0	0	0	0	0	0	0	0	0
NG_052439.1	aadA1	ANT(3'')-Ia_family_aminoglycoside_nucleotidyltransferase_AadA1	AMR	792	0	0	0	0	0	0	0	0	0	0	0	0	0	0	0	0	0	0
NG_052440.1	aadA1	ANT(3'')-Ia_family_aminoglycoside_nucleotidyltransferase_AadA1	AMR	792	0	0	0	0	0	0	0	0	0	0	0	0	0	0	0	0	0	0
NG_052454.1	aadA1	ANT(3'')-Ia_family_aminoglycoside_nucleotidyltransferase_AadA1	AMR	792	0	0	0	0	0	0	0	0	0	0	0	0	0	0	0	0	0	0
NG_052473.1	aadA1	ANT(3'')-Ia_family_aminoglycoside_nucleotidyltransferase_AadA1	AMR	792	0	0	0	0	0	0	0	0	0	0	0	0	0	0	0	0	0	0
NG_052477.1	aadA1	ANT(3'')-Ia_family_aminoglycoside_nucleotidyltransferase_AadA1	AMR	792	0	0	0	0	0	0	0	0	0	0	0	0	0	0	0	0	0	0
NG_049141.1	blaGES	extended-spectrum_class_A_beta-lactamase_GES-9	AMR	864	0	0	0	0	0	4	0	0	0	0	0	4.62963	0	0	0	0	0	0.0825015
NG_062356.1	blaGES	carbapenem-hydrolyzing_class_A_beta-lactamase_GES-40	AMR	864	0	0	0	0	1	0	0	0	0	0	1.15741	0	0	0	0	0	0.0218608	0
NG_065405.1	aadA1	ANT(3'')-Ia_family_aminoglycoside_nucleotidyltransferase_AadA1	AMR	792	0	0	0	0	0	0	0	0	0	0	0	0	0	0	0	0	0	0
NG_047329.1	aadA10	ANT(3'')-Ia_family_aminoglycoside_nucleotidyltransferase_AadA10	AMR	834	0	0	0	0	0	0	0	0	0	0	0	0	0	0	0	0	0	0
NG_051878.1	aadA10	ANT(3'')-Ia_family_aminoglycoside_nucleotidyltransferase_AadA10	AMR	846	0	0	0	0	0	0	0	0	0	0	0	0	0	0	0	0	0	0
NG_052302.1	aadA10	ANT(3'')-Ia_family_aminoglycoside_nucleotidyltransferase_AadA10	AMR	834	0	0	0	0	0	0	0	0	0	0	0	0	0	0	0	0	0	0
NG_052307.1	aadA10	ANT(3'')-Ia_family_aminoglycoside_nucleotidyltransferase_AadA10	AMR	834	0	0	0	0	0	0	0	0	0	0	0	0	0	0	0	0	0	0
NG_052411.1	aadA10	ANT(3'')-Ia_family_aminoglycoside_nucleotidyltransferase_AadA10	AMR	834	0	0	0	0	0	0	0	0	0	0	0	0	0	0	0	0	0	0
NG_051873.1	aadA11	ANT(3'')-Ia_family_aminoglycoside_nucleotidyltransferase_AadA11	AMR	792	0	0	0	0	0	0	0	0	0	0	0	0	0	0	0	0	0	0
NG_070735.1	blaGES	extended-spectrum_class_A_beta-lactamase_GES-44	AMR	864	0	0	0	0	0	4	0	0	0	0	0	4.62963	0	0	0	0	0	0.0825015
NG_157005.1	blaGES	class_A_beta-lactamase_GES-58	AMR	864	0	0	0	0	0	4	0	0	0	0	0	4.62963	0	0	0	0	0	0.0825015
NG_203390.1	blaGES	class_A_beta-lactamase_GES-59	AMR	864	0	0	0	0	0	2	0	0	0	0	0	2.31481	0	0	0	0	0	0.0412508
NG_052308.1	aadA11	ANT(3'')-Ia_family_aminoglycoside_nucleotidyltransferase_AadA11	AMR	792	0	0	0	0	0	0	0	0	0	0	0	0	0	0	0	0	0	0
NG_047333.1	aadA12	ANT(3'')-Ia_family_aminoglycoside_nucleotidyltransferase_AadA12	AMR	792	0	0	0	0	0	0	0	0	0	0	0	0	0	0	0	0	0	0
NG_052309.1	aadA12	ANT(3'')-Ia_family_aminoglycoside_nucleotidyltransferase_AadA12	AMR	792	0	0	0	0	0	0	0	0	0	0	0	0	0	0	0	0	0	0
NG_047334.1	aadA13	ANT(3'')-Ia_family_aminoglycoside_nucleotidyltransferase_AadA13	AMR	798	0	0	0	0	0	0	0	0	0	0	0	0	0	0	0	0	0	0
NG_047335.1	aadA13	ANT(3'')-Ia_family_aminoglycoside_nucleotidyltransferase_AadA13	AMR	798	0	0	0	0	0	0	0	0	0	0	0	0	0	0	0	0	0	0
NG_243587.1	blaGES	carbapenem-hydrolyzing_class_A_beta-lactamase_GES-66	AMR	864	0	0	0	0	2	0	0	0	0	0	2.31481	0	0	0	0	0	0.0437215	0
NG_047338.1	aadA15	ANT(3'')-Ia_family_aminoglycoside_nucleotidyltransferase_AadA15	AMR	792	0	0	0	0	0	0	0	0	0	0	0	0	0	0	0	0	0	0
NG_051891.1	aadA15	ANT(3'')-Ia_family_aminoglycoside_nucleotidyltransferase_AadA15	AMR	792	0	0	0	0	0	0	0	0	0	0	0	0	0	0	0	0	0	0
NG_052144.1	aadA15	ANT(3'')-Ia_family_aminoglycoside_nucleotidyltransferase_AadA15	AMR	792	0	0	0	0	0	0	0	0	0	0	0	0	0	0	0	0	0	0
NG_061626.1	blaIMP	subclass_B1_metallo-beta-lactamase_IMP-79	AMR	741	0	0	0	0	0	2	0	0	0	0	0	2.69906	0	0	0	0	0	0.0480981
NG_047340.1	aadA16	ANT(3'')-Ia_family_aminoglycoside_nucleotidyltransferase_AadA16	AMR	846	0	0	0	0	0	0	0	0	0	0	0	0	0	0	0	0	0	0
NG_052031.1	aadA1bt	ANT(3'')-Ia_family_aminoglycoside_nucleotidyltransferase_AadA1bt	AMR	792	0	0	0	0	0	0	0	0	0	0	0	0	0	0	0	0	0	0
NG_049246.1	blaKPC	carbapenem-hydrolyzing_class_A_beta-lactamase_KPC-13	AMR	882	0	0	0	0	0	2	0	0	0	0	0	2.26757	0	0	0	0	0	0.0404089
NG_047343.1	aadA2	ANT(3'')-Ia_family_aminoglycoside_nucleotidyltransferase_AadA2	AMR	792	0	0	0	0	0	0	0	0	0	0	0	0	0	0	0	0	0	0
NG_051846.1	aadA2	ANT(3'')-Ia_family_aminoglycoside_nucleotidyltransferase_AadA2	AMR	792	0	0	0	0	0	0	0	0	0	0	0	0	0	0	0	0	0	0
NG_052324.1	aadA2	ANT(3'')-Ia_family_aminoglycoside_nucleotidyltransferase_AadA2	AMR	792	0	0	0	0	0	0	0	0	0	0	0	0	0	0	0	0	0	0
NG_064655.1	aadA2	ANT(3'')-Ia_family_aminoglycoside_nucleotidyltransferase_AadA2	AMR	792	0	0	0	0	0	0	0	0	0	0	0	0	0	0	0	0	0	0
NG_052487.1	aadA2	ANT(3'')-Ia_family_aminoglycoside_nucleotidyltransferase_AadA2	AMR	792	0	0	0	0	0	0	0	0	0	0	0	0	0	0	0	0	0	0
NG_052537.1	aadA2	ANT(3'')-Ia_family_aminoglycoside_nucleotidyltransferase_AadA2	AMR	792	0	0	0	0	0	0	0	0	0	0	0	0	0	0	0	0	0	0
NG_051848.1	aadA2	ANT(3'')-Ia_family_aminoglycoside_nucleotidyltransferase_AadA2	AMR	792	0	0	0	0	0	0	0	0	0	0	0	0	0	0	0	0	0	0
NG_051906.1	aadA2	ANT(3'')-Ia_family_aminoglycoside_nucleotidyltransferase_AadA2	AMR	792	0	0	0	0	0	0	0	0	0	0	0	0	0	0	0	0	0	0
NG_052038.1	aadA2	ANT(3'')-Ia_family_aminoglycoside_nucleotidyltransferase_AadA2	AMR	792	0	0	0	0	0	0	0	0	0	0	0	0	0	0	0	0	0	0
NG_052041.1	aadA2	ANT(3'')-Ia_family_aminoglycoside_nucleotidyltransferase_AadA2	AMR	792	0	0	0	0	0	0	0	0	0	0	0	0	0	0	0	0	0	0
NG_052156.1	aadA2	ANT(3'')-Ia_family_aminoglycoside_nucleotidyltransferase_AadA2	AMR	792	0	0	0	0	0	0	0	0	0	0	0	0	0	0	0	0	0	0
NG_052228.1	aadA2	ANT(3'')-Ia_family_aminoglycoside_nucleotidyltransferase_AadA2	AMR	792	0	0	0	0	0	0	0	0	0	0	0	0	0	0	0	0	0	0
NG_052232.1	aadA2	ANT(3'')-Ia_family_aminoglycoside_nucleotidyltransferase_AadA2	AMR	792	0	0	0	0	0	0	0	0	0	0	0	0	0	0	0	0	0	0
NG_048769.1	blaMOX	CMY-1/MOX_family_extended-spectrum_class_C_beta-lactamase_CMY-10	AMR	1149	0	0	0	0	0	3	0	0	0	0	0	2.61097	0	0	0	0	0	0.0465283
NG_052243.1	aadA2	ANT(3'')-Ia_family_aminoglycoside_nucleotidyltransferase_AadA2	AMR	789	0	0	0	0	0	0	0	0	0	0	0	0	0	0	0	0	0	0
NG_049314.1	blaMOX	CMY-1/MOX_family_class_C_beta-lactamase_MOX-12	AMR	1152	0	0	0	13	0	0	0	0	0	11.2847	0	0	0	0	0	0.232855	0	0
NG_049312.1	blaMOX	CMY-1/MOX_family_class_C_beta-lactamase_MOX-10	AMR	1149	0	0	0	0	2	0	0	0	0	0	1.74064	0	0	0	0	0	0.0328767	0
NG_052248.1	aadA2	ANT(3'')-Ia_family_aminoglycoside_nucleotidyltransferase_AadA2	AMR	792	0	0	0	0	0	0	0	0	0	0	0	0	0	0	0	0	0	0
NG_052249.1	aadA2	ANT(3'')-Ia_family_aminoglycoside_nucleotidyltransferase_AadA2	AMR	792	0	0	0	0	0	0	0	0	0	0	0	0	0	0	0	0	0	0
NG_052269.1	aadA2	ANT(3'')-Ia_family_aminoglycoside_nucleotidyltransferase_AadA2	AMR	792	0	0	0	0	0	0	0	0	0	0	0	0	0	0	0	0	0	0
NG_052273.1	aadA2	ANT(3'')-Ia_family_aminoglycoside_nucleotidyltransferase_AadA2	AMR	792	0	0	0	0	0	0	0	0	0	0	0	0	0	0	0	0	0	0
NG_052316.1	aadA2	ANT(3'')-Ia_family_aminoglycoside_nucleotidyltransferase_AadA2	AMR	792	0	0	0	0	0	0	0	0	0	0	0	0	0	0	0	0	0	0
NG_052319.1	aadA2	ANT(3'')-Ia_family_aminoglycoside_nucleotidyltransferase_AadA2	AMR	792	0	0	0	0	0	0	0	0	0	0	0	0	0	0	0	0	0	0
NG_052375.1	aadA2	ANT(3'')-Ia_family_aminoglycoside_nucleotidyltransferase_AadA2	AMR	792	0	0	0	0	0	0	0	0	0	0	0	0	0	0	0	0	0	0
NG_052376.1	aadA2	ANT(3'')-Ia_family_aminoglycoside_nucleotidyltransferase_AadA2	AMR	792	0	0	0	0	0	0	0	0	0	0	0	0	0	0	0	0	0	0
NG_052402.1	aadA2	ANT(3'')-Ia_family_aminoglycoside_nucleotidyltransferase_AadA2	AMR	792	0	0	0	0	0	0	0	0	0	0	0	0	0	0	0	0	0	0
NG_049315.1	blaMOX	CMY-1/MOX_family_extended-spectrum_class_C_beta-lactamase_MOX-2	AMR	1149	0	0	0	0	2	0	0	0	0	0	1.74064	0	0	0	0	0	0.0328767	0
NG_052442.1	aadA2	ANT(3'')-Ia_family_aminoglycoside_nucleotidyltransferase_AadA2	AMR	792	0	0	0	0	0	0	0	0	0	0	0	0	0	0	0	0	0	0
NG_052494.1	aadA2	ANT(3'')-Ia_family_aminoglycoside_nucleotidyltransferase_AadA2	AMR	792	0	0	0	0	0	0	0	0	0	0	0	0	0	0	0	0	0	0
NG_052496.1	aadA2	ANT(3'')-Ia_family_aminoglycoside_nucleotidyltransferase_AadA2	AMR	792	0	0	0	0	0	0	0	0	0	0	0	0	0	0	0	0	0	0
NG_052497.1	aadA2	ANT(3'')-Ia_family_aminoglycoside_nucleotidyltransferase_AadA2	AMR	792	0	0	0	0	0	0	0	0	0	0	0	0	0	0	0	0	0	0
NG_052521.1	aadA2	ANT(3'')-Ia_family_aminoglycoside_nucleotidyltransferase_AadA2	AMR	792	0	0	0	0	0	0	0	0	0	0	0	0	0	0	0	0	0	0
NG_065406.1	aadA2	ANT(3'')-Ia_family_aminoglycoside_nucleotidyltransferase_AadA2	AMR	792	0	0	0	0	0	0	0	0	0	0	0	0	0	0	0	0	0	0
NG_065407.1	aadA2	ANT(3'')-Ia_family_aminoglycoside_nucleotidyltransferase_AadA2	AMR	792	0	0	0	0	0	0	0	0	0	0	0	0	0	0	0	0	0	0
NG_065408.1	aadA2	ANT(3'')-Ia_family_aminoglycoside_nucleotidyltransferase_AadA2	AMR	792	0	0	0	0	0	0	0	0	0	0	0	0	0	0	0	0	0	0
NG_047344.1	aadA21	ANT(3'')-Ia_family_aminoglycoside_nucleotidyltransferase_AadA21	AMR	792	0	0	0	0	0	0	0	0	0	0	0	0	0	0	0	0	0	0
NG_047345.1	aadA21	ANT(3'')-Ia_family_aminoglycoside_nucleotidyltransferase_AadA21	AMR	792	0	0	0	0	0	0	0	0	0	0	0	0	0	0	0	0	0	0
NG_047348.1	aadA22	ANT(3'')-Ia_family_aminoglycoside_nucleotidyltransferase_AadA22	AMR	792	0	0	0	0	0	0	0	0	0	0	0	0	0	0	0	0	0	0
NG_047346.1	aadA22	ANT(3'')-Ia_family_aminoglycoside_nucleotidyltransferase_AadA22	AMR	792	0	0	0	0	0	0	0	0	0	0	0	0	0	0	0	0	0	0
NG_052404.1	aadA22	ANT(3'')-Ia_family_aminoglycoside_nucleotidyltransferase_AadA22	AMR	792	0	0	0	0	0	0	0	0	0	0	0	0	0	0	0	0	0	0
NG_052317.1	aadA25	ANT(3'')-Ia_family_aminoglycoside_nucleotidyltransferase_AadA25	AMR	792	0	0	0	0	0	0	0	0	0	0	0	0	0	0	0	0	0	0
NG_047352.1	aadA25	ANT(3'')-Ia_family_aminoglycoside_nucleotidyltransferase_AadA25	AMR	792	0	0	0	0	0	0	0	0	0	0	0	0	0	0	0	0	0	0
NG_052538.1	aadA25	ANT(3'')-Ia_family_aminoglycoside_nucleotidyltransferase_AadA25	AMR	792	0	0	0	0	0	0	0	0	0	0	0	0	0	0	0	0	0	0
NG_054660.1	aadA27	ANT(3'')-II_family_aminoglycoside_nucleotidyltransferase_AadA27	AMR	789	0	0	0	0	0	0	0	0	0	0	0	0	0	0	0	0	0	0
NG_047353.1	aadA3	ANT(3'')-Ia_family_aminoglycoside_nucleotidyltransferase_AadA3	AMR	792	0	0	0	0	0	0	0	0	0	0	0	0	0	0	0	0	0	0
NG_047354.1	aadA3	ANT(3'')-Ia_family_aminoglycoside_nucleotidyltransferase_AadA3	AMR	792	0	0	0	0	0	0	0	0	0	0	0	0	0	0	0	0	0	0
NG_052325.1	aadA3	ANT(3'')-Ia_family_aminoglycoside_nucleotidyltransferase_AadA3	AMR	792	0	0	0	0	0	0	0	0	0	0	0	0	0	0	0	0	0	0
NG_052443.1	aadA3	ANT(3'')-Ia_family_aminoglycoside_nucleotidyltransferase_AadA3	AMR	792	0	0	0	0	0	0	0	0	0	0	0	0	0	0	0	0	0	0
NG_052490.1	aadA3	ANT(3'')-Ia_family_aminoglycoside_nucleotidyltransferase_AadA3	AMR	792	0	0	0	0	0	0	0	0	0	0	0	0	0	0	0	0	0	0
NG_057462.1	aadA31	ANT(3'')-Ia_family_aminoglycoside_nucleotidyltransferase_AadA31	AMR	789	0	0	0	0	0	0	0	0	0	0	0	0	0	0	0	0	0	0
NG_059333.1	aadA31	ANT(3'')-Ia_family_aminoglycoside_nucleotidyltransferase_AadA31	AMR	789	0	0	0	0	0	0	0	0	0	0	0	0	0	0	0	0	0	0
NG_242633.1	aadA33	ANT(3'')-I_family_aminoglycoside_nucleotidyltransferase_AadA33	AMR	786	0	0	0	0	0	0	0	0	0	0	0	0	0	0	0	0	0	0
NG_242634.1	aadA36	ANT(3'')-I_family_aminoglycoside_nucleotidyltransferase_AadA36	AMR	795	0	0	0	0	0	0	0	0	0	0	0	0	0	0	0	0	0	0
NG_052359.1	aadA4	ANT(3'')-Ia_family_aminoglycoside_nucleotidyltransferase_AadA4	AMR	789	0	0	0	0	0	0	0	0	0	0	0	0	0	0	0	0	0	0
NG_047355.1	aadA4	ANT(3'')-Ia_family_aminoglycoside_nucleotidyltransferase_AadA4	AMR	789	0	0	0	0	0	0	0	0	0	0	0	0	0	0	0	0	0	0
NG_047356.1	aadA4	ANT(3'')-Ia_family_aminoglycoside_nucleotidyltransferase_AadA4	AMR	789	0	0	0	0	0	0	0	0	0	0	0	0	0	0	0	0	0	0
NG_047357.1	aadA5	ANT(3'')-Ia_family_aminoglycoside_nucleotidyltransferase_AadA5	AMR	789	0	0	0	0	0	0	0	0	0	0	0	0	0	0	0	0	0	0
NG_049316.1	blaMOX	CMY-1/MOX_family_class_C_beta-lactamase_MOX-3	AMR	1149	0	0	0	0	26	0	0	0	0	0	22.6284	0	0	0	0	0	0.427398	0
NG_049317.1	blaMOX	CMY-1/MOX_family_class_C_beta-lactamase_MOX-4	AMR	1149	0	0	0	0	24	0	0	0	0	0	20.8877	0	0	0	0	0	0.394521	0
NG_052253.1	aadA5	ANT(3'')-Ia_family_aminoglycoside_nucleotidyltransferase_AadA5	AMR	789	0	0	0	0	0	0	0	0	0	0	0	0	0	0	0	0	0	0
NG_052475.1	aadA5	ANT(3'')-Ia_family_aminoglycoside_nucleotidyltransferase_AadA5	AMR	789	0	0	0	0	0	0	0	0	0	0	0	0	0	0	0	0	0	0
NG_242564.1	blaMUN	MUN_family_extended-spectrum_class_A_beta-lactamase_MUN-1	AMR	909	0	0	0	0	0	19	0	0	0	0	0	20.9021	0	0	0	0	0	0.372482
NG_242566.1	blaMUN	MUN_family_extended-spectrum_class_A_beta-lactamase_MUN-3	AMR	909	0	0	0	0	0	8	0	0	0	0	0	8.80088	0	0	0	0	0	0.156835
NG_051903.1	aadA5	ANT(3'')-Ia_family_aminoglycoside_nucleotidyltransferase_AadA5	AMR	789	0	0	0	0	0	0	0	0	0	0	0	0	0	0	0	0	0	0
NG_052148.1	aadA5	ANT(3'')-Ia_family_aminoglycoside_nucleotidyltransferase_AadA5	AMR	789	0	0	0	0	0	0	0	0	0	0	0	0	0	0	0	0	0	0
NG_052154.1	aadA5	ANT(3'')-Ia_family_aminoglycoside_nucleotidyltransferase_AadA5	AMR	789	0	0	0	0	0	0	0	0	0	0	0	0	0	0	0	0	0	0
NG_064656.1	aadA5	ANT(3'')-Ia_family_aminoglycoside_nucleotidyltransferase_AadA5	AMR	789	0	0	0	0	0	0	0	0	0	0	0	0	0	0	0	0	0	0
NG_052277.1	aadA5	ANT(3'')-Ia_family_aminoglycoside_nucleotidyltransferase_AadA5	AMR	789	0	0	0	0	0	0	0	0	0	0	0	0	0	0	0	0	0	0
NG_052296.1	aadA5	ANT(3'')-Ia_family_aminoglycoside_nucleotidyltransferase_AadA5	AMR	789	0	0	0	0	0	0	0	0	0	0	0	0	0	0	0	0	0	0
NG_052333.1	aadA5	ANT(3'')-Ia_family_aminoglycoside_nucleotidyltransferase_AadA5	AMR	789	0	0	0	0	0	0	0	0	0	0	0	0	0	0	0	0	0	0
NG_052334.1	aadA5	ANT(3'')-Ia_family_aminoglycoside_nucleotidyltransferase_AadA5	AMR	789	0	0	0	0	0	0	0	0	0	0	0	0	0	0	0	0	0	0
NG_242568.1	blaMUN	MUN_family_extended-spectrum_class_A_beta-lactamase_MUN-5	AMR	909	0	0	0	0	0	8	0	0	0	0	0	8.80088	0	0	0	0	0	0.156835
NG_052474.1	aadA5	ANT(3'')-Ia_family_aminoglycoside_nucleotidyltransferase_AadA5	AMR	789	0	0	0	0	0	0	0	0	0	0	0	0	0	0	0	0	0	0
NG_052476.1	aadA5	ANT(3'')-Ia_family_aminoglycoside_nucleotidyltransferase_AadA5	AMR	789	0	0	0	0	0	0	0	0	0	0	0	0	0	0	0	0	0	0
NG_052513.1	aadA5	ANT(3'')-Ia_family_aminoglycoside_nucleotidyltransferase_AadA5	AMR	789	0	0	0	0	0	0	0	0	0	0	0	0	0	0	0	0	0	0
NG_052515.1	aadA5	ANT(3'')-Ia_family_aminoglycoside_nucleotidyltransferase_AadA5	AMR	789	0	0	0	0	0	0	0	0	0	0	0	0	0	0	0	0	0	0
NG_065409.1	aadA5	ANT(3'')-Ia_family_aminoglycoside_nucleotidyltransferase_AadA5	AMR	789	0	0	0	0	0	0	0	0	0	0	0	0	0	0	0	0	0	0
NG_242569.1	blaMUN	MUN_family_extended-spectrum_class_A_beta-lactamase_MUN-6	AMR	909	0	0	0	0	0	5	0	0	0	0	0	5.50055	0	0	0	0	0	0.0980216
NG_049497.1	blaOXA	oxacillin-hydrolyzing_class_D_beta-lactamase_OXA-20	AMR	801	0	0	0	0	0	8	0	0	0	0	0	9.98752	0	0	0	0	0	0.177981
NG_049748.1	blaOXA	class_D_beta-lactamase_OXA-464	AMR	762	0	0	0	0	0	2	0	0	0	0	0	2.62467	0	0	0	0	0	0.0467725
NG_047361.1	aadA6	ANT(3'')-Ia_family_aminoglycoside_nucleotidyltransferase_AadA6	AMR	846	0	0	0	0	0	0	0	0	0	0	0	0	0	0	0	0	0	0
NG_052151.1	aadA6	ANT(3'')-Ia_family_aminoglycoside_nucleotidyltransferase_AadA6	AMR	840	0	0	0	0	0	0	0	0	0	0	0	0	0	0	0	0	0	0
NG_049392.1	blaOXA-1_fam	oxacillin-hydrolyzing_class_D_beta-lactamase_OXA-1	AMR	831	0	0	0	8	0	5	0	0	0	9.62696	0	6.01685	0	0	0	0.198648	0	0.107222
NG_052356.1	aadA6	ANT(3'')-Ia_family_aminoglycoside_nucleotidyltransferase_AadA6	AMR	846	0	0	0	0	0	0	0	0	0	0	0	0	0	0	0	0	0	0
NG_052483.1	aadA6	ANT(3'')-Ia_family_aminoglycoside_nucleotidyltransferase_AadA6	AMR	846	0	0	0	0	0	0	0	0	0	0	0	0	0	0	0	0	0	0
NG_047362.1	aadA7	ANT(3'')-Ia_family_aminoglycoside_nucleotidyltransferase_AadA7	AMR	798	0	0	0	0	0	0	0	0	0	0	0	0	0	0	0	0	0	0
NG_047365.1	aadA7	ANT(3'')-Ia_family_aminoglycoside_nucleotidyltransferase_AadA7	AMR	798	0	0	0	0	0	0	0	0	0	0	0	0	0	0	0	0	0	0
NG_047363.1	aadA7	ANT(3'')-Ia_family_aminoglycoside_nucleotidyltransferase_AadA7	AMR	798	0	0	0	0	0	0	0	0	0	0	0	0	0	0	0	0	0	0
NG_047364.1	aadA7	ANT(3'')-Ia_family_aminoglycoside_nucleotidyltransferase_AadA7	AMR	798	0	0	0	0	0	0	0	0	0	0	0	0	0	0	0	0	0	0
NG_051845.1	aadA7	ANT(3'')-Ia_family_aminoglycoside_nucleotidyltransferase_AadA7	AMR	798	0	0	0	0	0	0	0	0	0	0	0	0	0	0	0	0	0	0
NG_052410.1	aadA7	ANT(3'')-Ia_family_aminoglycoside_nucleotidyltransferase_AadA7	AMR	798	0	0	0	0	0	0	0	0	0	0	0	0	0	0	0	0	0	0
NG_047367.1	aadA8	ANT(3'')-Ia_family_aminoglycoside_nucleotidyltransferase_AadA8	AMR	792	0	0	0	0	0	0	0	0	0	0	0	0	0	0	0	0	0	0
NG_047366.1	aadA8	ANT(3'')-Ia_family_aminoglycoside_nucleotidyltransferase_AadA8	AMR	792	0	0	0	0	0	0	0	0	0	0	0	0	0	0	0	0	0	0
NG_048579.1	aadA8	ANT(3'')-Ia_family_aminoglycoside_nucleotidyltransferase_AadA8	AMR	792	0	0	0	0	0	0	0	0	0	0	0	0	0	0	0	0	0	0
NG_052405.1	aadA8	ANT(3'')-Ia_family_aminoglycoside_nucleotidyltransferase_AadA8	AMR	792	0	0	0	0	0	0	0	0	0	0	0	0	0	0	0	0	0	0
NG_052406.1	aadA8	ANT(3'')-Ia_family_aminoglycoside_nucleotidyltransferase_AadA8	AMR	792	0	0	0	0	0	0	0	0	0	0	0	0	0	0	0	0	0	0
NG_052407.1	aadA8	ANT(3'')-Ia_family_aminoglycoside_nucleotidyltransferase_AadA8	AMR	792	0	0	0	0	0	0	0	0	0	0	0	0	0	0	0	0	0	0
NG_052408.1	aadA8	ANT(3'')-Ia_family_aminoglycoside_nucleotidyltransferase_AadA8	AMR	798	0	0	0	0	0	0	0	0	0	0	0	0	0	0	0	0	0	0
NG_047368.1	aadA9	ANT(3'')-Ia_family_aminoglycoside_nucleotidyltransferase_AadA9	AMR	837	0	0	0	0	0	0	0	0	0	0	0	0	0	0	0	0	0	0
NG_047369.1	aadA9	ANT(3'')-Ia_family_aminoglycoside_nucleotidyltransferase_AadA9	AMR	837	0	0	0	0	0	0	0	0	0	0	0	0	0	0	0	0	0	0
NG_047370.1	aadA9	ANT(3'')-Ia_family_aminoglycoside_nucleotidyltransferase_AadA9	AMR	834	0	0	0	0	0	0	0	0	0	0	0	0	0	0	0	0	0	0
NG_052412.1	aadA9	ANT(3'')-Ia_family_aminoglycoside_nucleotidyltransferase_AadA9	AMR	837	0	0	0	0	0	0	0	0	0	0	0	0	0	0	0	0	0	0
NG_052441.1	aadA9	ANT(3'')-Ia_family_aminoglycoside_nucleotidyltransferase_AadA9	AMR	837	0	0	0	0	0	0	0	0	0	0	0	0	0	0	0	0	0	0
NG_047378.1	aadE	aminoglycoside_6-adenylyltransferase_AadE	AMR	867	0	0	0	0	0	0	0	0	0	0	0	0	0	0	0	0	0	0
NG_047379.1	aadK	aminoglycoside_6-adenylyltransferase_AadK	AMR	855	0	0	0	0	0	0	0	0	0	0	0	0	0	0	0	0	0	0
NG_049605.1	blaOXA-1_fam	OXA-1_family_extended-spectrum_class_D_beta-lactamase_OXA-31	AMR	831	0	0	0	0	0	8	0	0	0	0	0	9.62696	0	0	0	0	0	0.171556
AF012835.2	aafA	aggregative_adherence_fimbria_II_major_subunit_AafA	VIRULENCE	483	0	0	0	0	0	0	0	0	0	0	0	0	0	0	0	0	0	0
AB571091.1	aafA	aggregative_adherence_fimbria_II_major_subunit_AafA	VIRULENCE	483	0	0	0	0	0	0	0	0	0	0	0	0	0	0	0	0	0	0
AB571093.1	aafA	aggregative_adherence_fimbria_II_major_subunit_AafA	VIRULENCE	483	0	0	0	0	0	0	0	0	0	0	0	0	0	0	0	0	0	0
AB571094.1	aafA	aggregative_adherence_fimbria_II_major_subunit_AafA	VIRULENCE	483	0	0	0	0	0	0	0	0	0	0	0	0	0	0	0	0	0	0
AB571095.1	aafA	aggregative_adherence_fimbria_II_major_subunit_AafA	VIRULENCE	483	0	0	0	0	0	0	0	0	0	0	0	0	0	0	0	0	0	0
FN554767.1	aafA	aggregative_adherence_fimbria_II_major_subunit_AafA	VIRULENCE	483	0	0	0	0	0	0	0	0	0	0	0	0	0	0	0	0	0	0
FN554767.1	aafB	aggregative_adherence_fimbria_II_minor_subunit_AafB	VIRULENCE	441	0	0	0	0	0	0	0	0	0	0	0	0	0	0	0	0	0	0
AF114828.1	aafC	aggregative_adherence_fimbria_II_usher_protein_AafC	VIRULENCE	2571	0	0	0	0	0	0	0	0	0	0	0	0	0	0	0	0	0	0
FN554767.1	aafD	aggregative_adherence_fimbria_II_chaperone_AafD	VIRULENCE	750	0	0	0	0	0	0	0	0	0	0	0	0	0	0	0	0	0	0
KF678353.1	aaiC	type_VI_secretion_system_protein_AaiC/Hcp2	VIRULENCE	507	0	0	0	0	0	0	0	0	0	0	0	0	0	0	0	0	0	0
FN554766.1	aaiC	type_VI_secretion_system_protein_AaiC/Hcp2	VIRULENCE	507	0	0	0	0	0	0	0	0	0	0	0	0	0	0	0	0	0	0
AQEW01000031.1	aalE	CS23_fimbrial_major_subunit_AalE	VIRULENCE	774	0	0	0	0	0	0	0	0	0	0	0	0	0	0	0	0	0	0
AB255435.1	aap	dispersin_Aap	VIRULENCE	351	0	0	0	0	0	0	0	0	0	0	0	0	0	0	0	0	0	0
FN554767.1	aap	dispersin_Aap	VIRULENCE	351	0	0	0	0	0	0	0	0	0	0	0	0	0	0	0	0	0	0
KY706108.1	aar	AggR-activated_transcriptional_regulator_Aar	VIRULENCE	201	0	0	0	0	0	0	0	0	0	0	0	0	0	0	0	0	0	0
FN554767.1	aar	AggR-activated_transcriptional_regulator_Aar	VIRULENCE	204	0	0	0	0	0	0	0	0	0	0	0	0	0	0	0	0	0	0
AB255435.1	aatA	dispersin_export_ABC_transporter_outer_membrane_protein_AatA	VIRULENCE	1239	0	0	0	0	0	0	0	0	0	0	0	0	0	0	0	0	0	0
CU928159.2	aatA	dispersin_export_ABC_transporter_outer_membrane_protein_AatA	VIRULENCE	1239	0	0	0	0	0	0	0	0	0	0	0	0	0	0	0	0	0	0
FN554767.1	aatA	dispersin_export_ABC_transporter_outer_membrane_protein_AatA	VIRULENCE	1239	0	0	0	0	0	0	0	0	0	0	0	0	0	0	0	0	0	0
AFRH01000026.1	aatA	dispersin_export_ABC_transporter_outer_membrane_protein_AatA	VIRULENCE	1239	0	0	0	0	0	0	0	0	0	0	0	0	0	0	0	0	0	0
CP000521.1	abaF	fosfomycin_efflux_MFS_transporter_AbaF	AMR	1290	0	0	0	0	0	0	0	0	0	0	0	0	0	0	0	0	0	0
CP023446.1	acr3	arsenite_efflux_transporter_Acr3	METAL	1044	0	0	0	0	0	0	0	0	0	0	0	0	0	0	0	0	0	0
BA000022.2	acr3	arsenite_efflux_transporter_Acr3	METAL	1152	0	0	0	0	0	0	0	0	0	0	0	0	0	0	0	0	0	0
AL009126.3	acr3	arsenite_efflux_transporter_Acr3	METAL	1041	0	0	0	0	0	0	0	0	0	0	0	0	0	0	0	0	0	0
NG_049688.1	blaOXA-1_fam	OXA-1_family_oxacillin-hydrolyzing_class_D_beta-lactamase_OXA-4	AMR	831	0	0	0	0	0	3	0	0	0	0	0	3.61011	0	0	0	0	0	0.0643333
AF370885.1	adeC	multidrug_efflux_RND_transporter_AdeABC_outer_membrane_channel_subunit_AdeC	AMR	1398	0	0	0	0	0	0	0	0	0	0	0	0	0	0	0	0	0	0
AY147867.2	adeD	multidrug_efflux_RND_transporter_periplasmic_adaptor_subunit_AdeD	AMR	1125	0	0	0	0	0	0	0	0	0	0	0	0	0	0	0	0	0	0
AY147867.2	adeE	multidrug_efflux_RND_transporter_permease_subunit_AdeE	AMR	3111	0	0	0	0	0	0	0	0	0	0	0	0	0	0	0	0	0	0
X76688.1	afaC	AfaC-I/III_family_usher_protein	VIRULENCE	2580	0	0	0	0	0	0	0	0	0	0	0	0	0	0	0	0	0	0
FM955458.1	afaC	AfaC-I/III_family_usher_protein	VIRULENCE	2583	0	0	0	0	0	0	0	0	0	0	0	0	0	0	0	0	0	0
AF411067.1	agg3A	aggregative_adherence_fimbria_3_major_subunit_Agg3A	VIRULENCE	498	0	0	0	0	0	0	0	0	0	0	0	0	0	0	0	0	0	0
HE603111.1	agg3A	aggregative_adherence_fimbria_3_major_subunit_Agg3A	VIRULENCE	501	0	0	0	0	0	0	0	0	0	0	0	0	0	0	0	0	0	0
AF411067.1	agg3B	aggregative_adherence_fimbria_3_minor_subunit_Agg3B	VIRULENCE	441	0	0	0	0	0	0	0	0	0	0	0	0	0	0	0	0	0	0
AF411067.1	agg3C	aggregative_adherence_fimbria_3_usher_protein_Agg3C	VIRULENCE	2547	0	0	0	0	0	0	0	0	0	0	0	0	0	0	0	0	0	0
CP023062.1	agg3C	aggregative_adherence_fimbria_3_usher_protein_Agg3C	VIRULENCE	2532	0	0	0	0	0	0	0	0	0	0	0	0	0	0	0	0	0	0
CU928159.2	agg3D	aggregative_adherence_fimbria_3_chaperone_Agg3D	VIRULENCE	753	0	0	0	0	0	0	0	0	0	0	0	0	0	0	0	0	0	0
EU637023.1	agg4A	aggregative_adherence_fimbria_4_major_subunit_Agg4A/HdaA	VIRULENCE	513	0	0	0	0	0	0	0	0	0	0	0	0	0	0	0	0	0	0
AB255435.1	agg4A	aggregative_adherence_fimbria_4_major_subunit_Agg4A/HdaA	VIRULENCE	513	0	0	0	0	0	0	0	0	0	0	0	0	0	0	0	0	0	0
AB255435.1	agg4D	aggregative_adherence_fimbria_4_chaperone_Agg4D/HdaD	VIRULENCE	759	0	0	0	0	0	0	0	0	0	0	0	0	0	0	0	0	0	0
AB513347.1	agg5A	aggregative_adherence_fimbria_V_major_subunit_Agg5A	VIRULENCE	516	0	0	0	0	0	0	0	0	0	0	0	0	0	0	0	0	0	0
AB571097.1	agg5A	aggregative_adherence_fimbria_V_major_subunit_Agg5A	VIRULENCE	516	0	0	0	0	0	0	0	0	0	0	0	0	0	0	0	0	0	0
AB571098.1	agg5A	aggregative_adherence_fimbria_V_major_subunit_Agg5A	VIRULENCE	522	0	0	0	0	0	0	0	0	0	0	0	0	0	0	0	0	0	0
U12894.1	aggA	aggregative_adherence_fimbria_I_major_subunit_AggA	VIRULENCE	516	0	0	0	0	0	0	0	0	0	0	0	0	0	0	0	0	0	0
AY344586.1	aggA	aggregative_adherence_fimbria_I_major_subunit_AggA	VIRULENCE	516	0	0	0	0	0	0	0	0	0	0	0	0	0	0	0	0	0	0
Y18149.1	aggA	aggregative_adherence_fimbria_I_major_subunit_AggA	VIRULENCE	504	0	0	0	0	0	0	0	0	0	0	0	0	0	0	0	0	0	0
AFRH01000026.1	aggA	aggregative_adherence_fimbria_I_major_subunit_AggA	VIRULENCE	504	0	0	0	0	0	0	0	0	0	0	0	0	0	0	0	0	0	0
AHAW01000077.1	aggA	aggregative_adherence_fimbria_I_major_subunit_AggA	VIRULENCE	519	0	0	0	0	0	0	0	0	0	0	0	0	0	0	0	0	0	0
AWCC01000052.1	aggA	aggregative_adherence_fimbria_I_major_subunit_AggA	VIRULENCE	519	0	0	0	0	0	0	0	0	0	0	0	0	0	0	0	0	0	0
U12894.1	aggB	aggregative_adherence_fimbria_I_minor_subunit_AggB	VIRULENCE	438	0	0	0	0	0	0	0	0	0	0	0	0	0	0	0	0	0	0
AFRH01000026.1	aggB	aggregative_adherence_fimbria_I_minor_subunit_AggB	VIRULENCE	438	0	0	0	0	0	0	0	0	0	0	0	0	0	0	0	0	0	0
U12894.1	aggC	aggregative_adherence_fimbria_I_usher_protein_AggC	VIRULENCE	2529	0	0	0	0	0	0	0	0	0	0	0	0	0	0	0	0	0	0
U12894.1	aggD	aggregative_adherence_fimbria_I_chaperone_AggD	VIRULENCE	759	0	0	0	0	0	0	0	0	0	0	0	0	0	0	0	0	0	0
AB255435.1	aggR	aggregative_adherence_transcriptional_regulator_AggR	VIRULENCE	798	0	0	0	0	0	0	0	0	0	0	0	0	0	0	0	0	0	0
Z32523.1	aggR	aggregative_adherence_transcriptional_regulator_AggR	VIRULENCE	798	0	0	0	0	0	0	0	0	0	0	0	0	0	0	0	0	0	0
FN554767.1	aggR	aggregative_adherence_transcriptional_regulator_AggR	VIRULENCE	798	0	0	0	0	0	0	0	0	0	0	0	0	0	0	0	0	0	0
M29945.1	ail	attachment_invasion_locus_protein_Ail	VIRULENCE	537	0	0	0	0	0	0	0	0	0	0	0	0	0	0	0	0	0	0
CP000970.1	air	inverse_autotransporter_adhesin_EaeX/Air	VIRULENCE	8802	0	0	0	0	0	0	0	0	0	0	0	0	0	0	0	0	0	0
NG_051517.1	blaOXA-1_fam	OXA-1_family_class_D_beta-lactamase_OXA-534	AMR	831	0	0	0	1	0	0	0	0	0	1.20337	0	0	0	0	0	0.024831	0	0
NG_064754.1	blaOXA-1_fam	OXA-1_family_class_D_beta-lactamase_OXA-796	AMR	831	0	0	0	7	0	0	0	0	0	8.42359	0	0	0	0	0	0.173817	0	0
NG_149644.1	almE	lipid_A_modification_system_glycine--protein_ligase_AlmE	AMR	1671	0	0	0	0	0	0	0	0	0	0	0	0	0	0	0	0	0	0
NG_149645.1	almF	lipid_A_modification_system_glycine_carrier_protein_AlmF	AMR	237	0	0	0	0	0	0	0	0	0	0	0	0	0	0	0	0	0	0
NG_149646.1	almG	glycine--lipid_A_transferase_AlmG	AMR	822	0	0	0	0	0	0	0	0	0	0	0	0	0	0	0	0	0	0
AE016879.1	alo	anthrolysin_O/cereolysin_O_family_cholesterol-dependent_cytolysin_Alo	VIRULENCE	1539	0	0	0	0	0	0	0	0	0	0	0	0	0	0	0	0	0	0
AY818309.1	alo	anthrolysin_O/cereolysin_O_family_cholesterol-dependent_cytolysin_Alo	VIRULENCE	1530	0	0	0	0	0	0	0	0	0	0	0	0	0	0	0	0	0	0
CP053938.1	alo	anthrolysin_O/cereolysin_O_family_cholesterol-dependent_cytolysin_Alo	VIRULENCE	1539	0	0	0	0	0	0	0	0	0	0	0	0	0	0	0	0	0	0
AB647368.1	alpha	intimin_type_alpha	VIRULENCE	2820	0	0	0	0	0	0	0	0	0	0	0	0	0	0	0	0	0	0
AB647609.1	alpha	intimin_type_alpha	VIRULENCE	2820	0	0	0	0	0	0	0	0	0	0	0	0	0	0	0	0	0	0
FJ609798.1	alpha-1	intimin_type_alpha	VIRULENCE	2820	0	0	0	0	0	0	0	0	0	0	0	0	0	0	0	0	0	0
FJ609823.1	alpha-1	intimin_type_alpha	VIRULENCE	2820	0	0	0	0	0	0	0	0	0	0	0	0	0	0	0	0	0	0
FJ609801.1	alpha-2	intimin_type_alpha	VIRULENCE	2820	0	0	0	0	0	0	0	0	0	0	0	0	0	0	0	0	0	0
DQ523615.1	alpha-5	intimin_type_nu	VIRULENCE	2823	0	0	0	0	0	0	0	0	0	0	0	0	0	0	0	0	0	0
FM872419.1	alpha-6	intimin_type_zeta	VIRULENCE	2817	0	0	0	0	0	0	0	0	0	0	0	0	0	0	0	0	0	0
FM872421.1	alpha-6	intimin_type_zeta	VIRULENCE	2817	0	0	0	0	0	0	0	0	0	0	0	0	0	0	0	0	0	0
AP014856.1	alpha-8	intimin_type_alpha	VIRULENCE	2820	0	0	0	0	0	0	0	0	0	0	0	0	0	0	0	0	0	0
CP007194.1	ami	autolysin_Ami	VIRULENCE	2754	0	0	0	0	0	0	0	0	0	0	0	0	0	0	0	0	0	0
NG_047383.1	ampC_Ecan	CMY2-MIR-ACT-EC_family_cephalosporin-hydrolyzing_class_C_beta-lactamase	AMR	1146	0	0	0	0	0	0	0	0	0	0	0	0	0	0	0	0	0	0
NG_051160.1	ampC_Kaer	CMY2-MIR-ACT-EC_family_cephalosporin-hydrolyzing_class_C_beta-lactamase	AMR	1146	0	0	0	0	0	0	0	0	0	0	0	0	0	0	0	0	0	0
NG_047385.1	ampC_Sliq	cephalosporin-hydrolyzing_class_C_beta-lactamase	AMR	1137	0	0	0	0	0	0	0	0	0	0	0	0	0	0	0	0	0	0
FJ911554.1	amvA	multidrug_efflux_MFS_transporter_AmvA	AMR	1479	0	0	0	0	0	0	0	0	0	0	0	0	0	0	0	0	0	0
NG_049395.1	blaOXA-10_fam	OXA-10_family_class_D_beta-lactamase_OXA-101	AMR	801	0	0	0	0	0	6	0	0	0	0	0	7.49064	0	0	0	0	0	0.133486
NG_049529.1	blaOXA-10_fam	OXA-10_family_carbapenem-hydrolyzing_class_D_beta-lactamase_OXA-233	AMR	801	0	0	0	0	0	6	0	0	0	0	0	7.49064	0	0	0	0	0	0.133486
NG_049796.1	blaOXA-10_fam	OXA-10_family_oxacillin-hydrolyzing_class_D_beta-lactamase_OXA-56	AMR	801	0	0	0	0	0	1	0	0	0	0	0	1.24844	0	0	0	0	0	0.0222476
NG_079242.1	blaOXA-10_fam	OXA-10_family_class_D_beta-lactamase_OXA-1053	AMR	801	0	0	0	0	0	1	0	0	0	0	0	1.24844	0	0	0	0	0	0.0222476
NG_148662.1	blaOXA-10_fam	OXA-10_family_class_D_beta-lactamase_OXA-1175	AMR	828	0	0	0	0	0	6	0	0	0	0	0	7.24638	0	0	0	0	0	0.129133
NG_051895.1	ant(2'')-Ia	aminoglycoside_nucleotidyltransferase_ANT(2'')-Ia	AMR	534	0	0	0	0	0	0	0	0	0	0	0	0	0	0	0	0	0	0
NG_049595.1	blaOXA-2_fam	OXA-2_family_oxacillin-hydrolyzing_class_D_beta-lactamase_OXA-3	AMR	828	0	0	0	0	0	4	0	0	0	0	0	4.83092	0	0	0	0	0	0.0860886
NG_081722.1	blaOXA-2_fam	OXA-2_family_class_D_beta-lactamase_OXA-1136	AMR	828	0	0	0	0	0	8	0	0	0	0	0	9.66184	0	0	0	0	0	0.172177
NG_049503.1	blaOXA-46_fam	OXA-46_family_oxacillin-hydrolyzing_class_D_beta-lactamase_OXA-205	AMR	801	0	0	0	0	0	24	0	0	0	0	0	29.9625	0	0	0	0	0	0.533942
NG_049745.1	blaOXA-46_fam	oxacillin-hydrolyzing_class_D_beta-lactamase_OXA-46	AMR	801	0	0	0	0	0	3	0	0	0	0	0	3.74532	0	0	0	0	0	0.0667428
NG_062354.1	blaOXA-46_fam	OXA-46_family_oxacillin-hydrolyzing_class_D_beta-lactamase_OXA-779	AMR	801	0	0	0	0	0	3	0	0	0	0	0	3.74532	0	0	0	0	0	0.0667428
NG_049428.1	blaOXA-5_fam	OXA-5_family_class_D_beta-lactamase_OXA-129	AMR	804	0	0	0	0	0	8	0	0	0	0	0	9.95025	0	0	0	0	0	0.177317
NG_148648.1	blaOXA-PR	class_D_beta-lactamase_OXA-1160	AMR	795	0	0	0	8	0	0	0	0	0	10.0629	0	0	0	0	0	0.207643	0	0
NG_052383.1	ant(2'')-Ia	aminoglycoside_nucleotidyltransferase_ANT(2'')-Ia	AMR	534	0	0	0	0	0	0	0	0	0	0	0	0	0	0	0	0	0	0
NG_048722.1	blaPSE	PSE_family_carbenicillin-hydrolyzing_class_A_beta-lactamase_CARB-2	AMR	867	0	0	0	0	0	1	0	0	0	0	0	1.1534	0	0	0	0	0	0.020554
NG_048715.1	blaPSE	PSE_family_carbenicillin-hydrolyzing_class_A_beta-lactamase_CARB-11	AMR	867	0	0	0	0	0	1	0	0	0	0	0	1.1534	0	0	0	0	0	0.020554
NG_149672.2	blaRATA	extended-spectrum_class_A_beta-lactamase_RATA-2	AMR	915	0	0	0	28	0	38	0	0	0	30.6011	0	41.5301	0	0	0	0.63144	0	0.740079
NG_063893.1	blaRSD2	class_D_beta-lactamase_RSD2-2	AMR	759	0	0	0	36	0	0	0	0	0	47.4308	0	0	0	0	0	0.978714	0	0
NG_050081.1	blaSHV	broad-spectrum_class_A_beta-lactamase_SHV-43	AMR	861	0	0	0	2	0	0	0	0	0	2.32288	0	0	0	0	0	0.0479316	0	0
NG_047337.1	ant(3'')-Ia	ANT(3'')-Ia_family_aminoglycoside_nucleotidyltransferase_AadA14	AMR	786	0	0	0	0	0	0	0	0	0	0	0	0	0	0	0	0	0	0
NG_047341.1	ant(3'')-Ia	ANT(3'')-Ia_family_aminoglycoside_nucleotidyltransferase_AadA17	AMR	792	0	0	0	0	0	0	0	0	0	0	0	0	0	0	0	0	0	0
NG_050010.1	blaSHV	broad-spectrum_class_A_beta-lactamase_SHV-133	AMR	861	0	0	0	2	0	0	0	0	0	2.32288	0	0	0	0	0	0.0479316	0	0
NG_052305.1	ant(3'')-Ia	ANT(3'')-Ia_family_aminoglycoside_nucleotidyltransferase_AadA	AMR	792	0	0	0	0	0	0	0	0	0	0	0	0	0	0	0	0	0	0
NG_050011.1	blaSHV	extended-spectrum_class_A_beta-lactamase_SHV-134	AMR	861	0	0	0	2	0	0	0	0	0	2.32288	0	0	0	0	0	0.0479316	0	0
NG_070719.1	ant(3'')-Ib	aminoglycoside_nucleotidyltransferase_ANT(3'')-Ib	AMR	801	0	0	0	0	0	0	0	0	0	0	0	0	0	0	0	0	0	0
NG_242322.1	blaSHV	class_A_beta-lactamase_SHV-243	AMR	861	0	0	0	2	0	0	0	0	0	2.32288	0	0	0	0	0	0.0479316	0	0
NG_054648.1	ant(3'')-IIa	aminoglycoside_nucleotidyltransferase_ANT(3'')-IIa	AMR	789	0	0	0	0	0	0	0	0	0	0	0	0	0	0	0	0	0	0
NG_054646.1	ant(3'')-IIa	aminoglycoside_nucleotidyltransferase_ANT(3'')-IIa	AMR	789	0	0	0	0	0	0	0	0	0	0	0	0	0	0	0	0	0	0
NG_054652.1	ant(3'')-IIa	aminoglycoside_nucleotidyltransferase_ANT(3'')-IIa	AMR	789	0	0	0	0	0	0	0	0	0	0	0	0	0	0	0	0	0	0
NG_054647.1	ant(3'')-IIa	aminoglycoside_nucleotidyltransferase_ANT(3'')-IIa	AMR	789	0	0	0	0	0	0	0	0	0	0	0	0	0	0	0	0	0	0
NG_054649.1	ant(3'')-IIa	aminoglycoside_nucleotidyltransferase_ANT(3'')-IIa	AMR	789	0	0	0	0	0	0	0	0	0	0	0	0	0	0	0	0	0	0
NG_054651.1	ant(3'')-IIb	aminoglycoside_nucleotidyltransferase_ANT(3'')-IIb	AMR	792	0	0	0	0	0	0	0	0	0	0	0	0	0	0	0	0	0	0
NG_054650.1	ant(3'')-IIc	aminoglycoside_nucleotidyltransferase_ANT(3'')-IIc	AMR	780	0	0	0	0	0	0	0	0	0	0	0	0	0	0	0	0	0	0
NG_054654.1	ant(3'')-IIc	aminoglycoside_nucleotidyltransferase_ANT(3'')-IIc	AMR	789	0	0	0	0	0	0	0	0	0	0	0	0	0	0	0	0	0	0
NG_054653.1	ant(3'')-IIc	aminoglycoside_nucleotidyltransferase_ANT(3'')-IIc	AMR	789	0	0	0	0	0	0	0	0	0	0	0	0	0	0	0	0	0	0
NG_242764.1	blaSHV	class_A_beta-lactamase_SHV-19	AMR	861	0	0	0	2	0	0	0	0	0	2.32288	0	0	0	0	0	0.0479316	0	0
NG_050168.1	blaTEM	extended-spectrum_class_A_beta-lactamase_TEM-124	AMR	858	0	0	0	0	0	2	0	0	0	0	0	2.331	0	0	0	0	0	0.0415392
NG_047373.1	ant(4')-Ia	aminoglycoside_O-nucleotidyltransferase_ANT(4')-Ia	AMR	762	0	0	0	0	0	0	0	0	0	0	0	0	0	0	0	0	0	0
NG_047375.1	ant(4')-Ia	aminoglycoside_O-nucleotidyltransferase_ANT(4')-Ia	AMR	771	0	0	0	0	0	0	0	0	0	0	0	0	0	0	0	0	0	0
NG_056101.1	ant(4')-Ia	aminoglycoside_O-nucleotidyltransferase_ANT(4')-Ia	AMR	771	0	0	0	0	0	0	0	0	0	0	0	0	0	0	0	0	0	0
NG_047372.1	ant(4')-Ia	aminoglycoside_O-nucleotidyltransferase_ANT(4')-Ia	AMR	762	0	0	0	0	0	0	0	0	0	0	0	0	0	0	0	0	0	0
NG_047374.1	ant(4')-Ia	aminoglycoside_O-nucleotidyltransferase_ANT(4')-Ia	AMR	762	0	0	0	0	0	0	0	0	0	0	0	0	0	0	0	0	0	0
NG_047376.1	ant(4')-Ia	aminoglycoside_O-nucleotidyltransferase_ANT(4')-Ia	AMR	762	0	0	0	0	0	0	0	0	0	0	0	0	0	0	0	0	0	0
NG_047392.1	ant(4')-Ib	aminoglycoside_O-nucleotidyltransferase_ANT(4')-Ib	AMR	771	0	0	0	0	0	0	0	0	0	0	0	0	0	0	0	0	0	0
NG_063817.1	ant(4')-Ic	aminoglycoside_O-nucleotidyltransferase_ANT(4')-Ic	AMR	771	0	0	0	0	0	0	0	0	0	0	0	0	0	0	0	0	0	0
NG_047390.1	ant(4')-IIa	aminoglycoside_nucleotidyltransferase_ANT(4')-IIa	AMR	759	0	0	0	0	0	0	0	0	0	0	0	0	0	0	0	0	0	0
NG_047391.1	ant(4')-IIb	aminoglycoside_nucleotidyltransferase_ANT(4')-IIb	AMR	756	0	0	0	0	0	0	0	0	0	0	0	0	0	0	0	0	0	0
NG_047395.1	ant(6)-Ia	aminoglycoside_nucleotidyltransferase_ANT(6)-Ia	AMR	909	0	0	0	0	0	0	0	0	0	0	0	0	0	0	0	0	0	0
NG_047393.1	ant(6)-Ia	aminoglycoside_nucleotidyltransferase_ANT(6)-Ia	AMR	909	0	0	0	0	0	0	0	0	0	0	0	0	0	0	0	0	0	0
NG_054696.1	blaTEM	class_A_beta-lactamase_TEM-227	AMR	861	0	0	0	0	0	2	0	0	0	0	0	2.32288	0	0	0	0	0	0.0413945
NG_047394.1	ant(6)-Ia	aminoglycoside_nucleotidyltransferase_ANT(6)-Ia	AMR	909	0	0	0	0	0	0	0	0	0	0	0	0	0	0	0	0	0	0
NG_047396.1	ant(6)-Ib	aminoglycoside_nucleotidyltransferase_ANT(6)-Ib	AMR	858	0	0	0	0	0	0	0	0	0	0	0	0	0	0	0	0	0	0
NG_063818.1	ant(6)-Ic	aminoglycoside_nucleotidyltransferase_ANT(6)-Ic	AMR	861	0	0	0	0	0	0	0	0	0	0	0	0	0	0	0	0	0	0
NG_054665.1	ant(6)-Ig	aminoglycoside_nucleotidyltransferase_ANT(6)-Ig	AMR	900	0	0	0	0	0	0	0	0	0	0	0	0	0	0	0	0	0	0
NG_047397.1	ant(9)-Ia	aminoglycoside_nucleotidyltransferase_ANT(9)-Ia	AMR	783	0	0	0	0	0	0	0	0	0	0	0	0	0	0	0	0	0	0
NG_047398.1	ant(9)-Ib	aminoglycoside_nucleotidyltransferase_ANT(9)-Ib	AMR	768	0	0	0	0	0	0	0	0	0	0	0	0	0	0	0	0	0	0
NG_066544.1	blaTEM	class_A_beta-lactamase_TEM-240	AMR	861	0	0	0	0	0	2	0	0	0	0	0	2.32288	0	0	0	0	0	0.0413945
NG_062248.1	aph(2'')	bifunctional_AAC(6')-Ie_family_aminoglycoside_N-acetyltransferase/APH(2'')_family_aminoglycoside_O-phosphotransferase	AMR	1452	0	0	0	0	0	0	0	0	0	0	0	0	0	0	0	0	0	0
NG_242173.1	aph(2'')-G141	aminoglycoside_O-phosphotransferase_APH(2')-G141	AMR	867	0	0	0	0	0	0	0	0	0	0	0	0	0	0	0	0	0	0
NG_047055.1	aph(2'')-Ia	bifunctional_aminoglycoside_N-acetyltransferase_AAC(6')-Ie/aminoglycoside_O-phosphotransferase_APH(2'')-Ia	AMR	1440	0	0	0	0	0	0	0	0	0	0	0	0	0	0	0	0	0	0
NG_050312.1	blaTLA	extended-spectrum_class_A_beta-lactamase_TLA-3	AMR	930	0	0	0	0	0	14	0	0	0	0	0	15.0538	0	0	0	0	0	0.268263
NG_051704.1	catA1	type_A-1_chloramphenicol_O-acetyltransferase	AMR	660	0	0	0	0	0	1	0	0	0	0	0	1.51515	0	0	0	0	0	0.0270005
NG_047404.1	aph(2'')-Ie	aminoglycoside_O-phosphotransferase_APH(2'')-Ie	AMR	906	0	0	0	0	0	0	0	0	0	0	0	0	0	0	0	0	0	0
NG_047405.1	aph(2'')-If	aminoglycoside_O-phosphotransferase_APH(2'')-If	AMR	894	0	0	0	0	0	0	0	0	0	0	0	0	0	0	0	0	0	0
NG_047406.1	aph(2'')-If	aminoglycoside_O-phosphotransferase_APH(2'')-If	AMR	891	0	0	0	0	0	0	0	0	0	0	0	0	0	0	0	0	0	0
NG_062220.1	aph(2'')-If2	bifunctional_aminoglycoside_N-acetyltransferase_AAC(6')-Ie2/aminoglycoside_O-phosphotransferase_APH(2'')-If2	AMR	1455	0	0	0	0	0	0	0	0	0	0	0	0	0	0	0	0	0	0
NG_047407.1	aph(2'')-Ig	aminoglycoside_O-phosphotransferase_APH(2'')-Ig	AMR	921	0	0	0	0	0	0	0	0	0	0	0	0	0	0	0	0	0	0
NG_047408.1	aph(2'')-Ih	aminoglycoside_O-phosphotransferase_APH(2'')-Ih	AMR	894	0	0	0	0	0	0	0	0	0	0	0	0	0	0	0	0	0	0
NG_149647.1	aph(2'')-Ii	aminoglycoside_O-phosphotransferase_APH(2'')-Ii	AMR	894	0	0	0	0	0	0	0	0	0	0	0	0	0	0	0	0	0	0
NG_149648.1	aph(2'')-Ii	aminoglycoside_O-phosphotransferase_APH(2'')-Ii	AMR	894	0	0	0	0	0	0	0	0	0	0	0	0	0	0	0	0	0	0
NG_047587.1	catA1	type_A-1_chloramphenicol_O-acetyltransferase	AMR	660	0	0	0	0	0	1	0	0	0	0	0	1.51515	0	0	0	0	0	0.0270005
NG_047402.1	aph(2'')-IIa	aminoglycoside_O-phosphotransferase_APH(2'')-IIa	AMR	900	0	0	0	0	0	0	0	0	0	0	0	0	0	0	0	0	0	0
NG_047401.1	aph(2'')-IIa	aminoglycoside_O-phosphotransferase_APH(2'')-IIa	AMR	900	0	0	0	0	0	0	0	0	0	0	0	0	0	0	0	0	0	0
NG_047399.1	aph(2'')-IIIa	aminoglycoside_O-phosphotransferase_APH(2'')-IIIa	AMR	921	0	0	0	0	0	0	0	0	0	0	0	0	0	0	0	0	0	0
NG_047403.1	aph(2'')-IVa	aminoglycoside_O-phosphotransferase_APH(2'')-IVa	AMR	906	0	0	0	0	0	0	0	0	0	0	0	0	0	0	0	0	0	0
NG_047411.1	aph(3'')-Ia	aminoglycoside_O-phosphotransferase_APH(3'')-Ia	AMR	819	0	0	0	0	0	0	0	0	0	0	0	0	0	0	0	0	0	0
NG_047409.1	aph(3'')-Ia	aminoglycoside_O-phosphotransferase_APH(3'')-Ia	AMR	819	0	0	0	0	0	0	0	0	0	0	0	0	0	0	0	0	0	0
NG_047410.1	aph(3'')-Ia	aminoglycoside_O-phosphotransferase_APH(3'')-Ia	AMR	819	0	0	0	0	0	0	0	0	0	0	0	0	0	0	0	0	0	0
NG_047588.1	catA13	type_A-13_chloramphenicol_O-acetyltransferase	AMR	624	0	0	0	0	0	6	0	0	0	0	0	9.61538	0	0	0	0	0	0.171349
NG_055993.2	catA13	type_A-13_chloramphenicol_O-acetyltransferase	AMR	624	0	0	0	0	0	6	0	0	0	0	0	9.61538	0	0	0	0	0	0.171349
NG_047602.1	catB2	type_B-2_chloramphenicol_O-acetyltransferase_CatB2	AMR	633	0	0	0	0	0	14	0	0	0	0	0	22.1169	0	0	0	0	0	0.394131
NG_047612.1	catB3	type_B-3_chloramphenicol_O-acetyltransferase_CatB3	AMR	633	0	0	0	0	0	6	0	0	0	0	0	9.47867	0	0	0	0	0	0.168913
NG_047416.1	aph(3'')-Ic	aminoglycoside_O-phosphotransferase_APH(3'')-Ic	AMR	765	0	0	0	0	0	0	0	0	0	0	0	0	0	0	0	0	0	0
NG_242174.1	aph(3')-H48	aminoglycoside_O-phosphotransferase_APH(3')-H48	AMR	771	0	0	0	0	0	0	0	0	0	0	0	0	0	0	0	0	0	0
NG_242175.1	aph(3')-H510	aminoglycoside_O-phosphotransferase_APH(3')-H510	AMR	750	0	0	0	0	0	0	0	0	0	0	0	0	0	0	0	0	0	0
NG_047611.1	catB3	type_B-3_chloramphenicol_O-acetyltransferase_CatB3	AMR	633	0	0	0	0	0	5	0	0	0	0	0	7.89889	0	0	0	0	0	0.140761
NG_052381.1	catB3	type_B-3_chloramphenicol_O-acetyltransferase_CatB3	AMR	633	0	0	0	0	0	1	0	0	0	0	0	1.57978	0	0	0	0	0	0.0281522
NG_052738.1	catB8	type_B-3_chloramphenicol_O-acetyltransferase_CatB8	AMR	633	0	0	0	0	0	5	0	0	0	0	0	7.89889	0	0	0	0	0	0.140761
NG_047618.1	catB8	type_B-3_chloramphenicol_O-acetyltransferase_CatB8	AMR	633	0	0	0	0	1	0	0	0	0	0	1.57978	0	0	0	0	0	0.0298384	0
NG_047620.1	catB8	type_B-3_chloramphenicol_O-acetyltransferase_CatB8	AMR	633	0	0	0	0	1	0	0	0	0	0	1.57978	0	0	0	0	0	0.0298384	0
NG_052331.1	catB8	type_B-3_chloramphenicol_O-acetyltransferase_CatB8	AMR	633	0	0	0	0	2	0	0	0	0	0	3.15956	0	0	0	0	0	0.0596767	0
NG_047634.1	cfxA_fam	CfxA_family_broad-spectrum_class_A_beta-lactamase	AMR	966	0	0	0	0	1	0	0	0	0	0	1.0352	0	0	0	0	0	0.0195525	0
NG_047635.1	cfxA_fam	CfxA_family_broad-spectrum_class_A_beta-lactamase	AMR	966	0	0	0	0	31	13	0	0	0	0	32.0911	13.4576	0	0	0	0	0.606127	0.239818
NG_047636.1	cfxA_fam	CfxA_family_broad-spectrum_class_A_beta-lactamase	AMR	966	0	0	0	0	0	1	0	0	0	0	0	1.0352	0	0	0	0	0	0.0184475
NG_047438.1	aph(3')-Ia	aminoglycoside_O-phosphotransferase_APH(3')-Ia	AMR	816	0	0	0	0	0	0	0	0	0	0	0	0	0	0	0	0	0	0
NG_047429.1	aph(3')-Ia	aminoglycoside_O-phosphotransferase_APH(3')-Ia	AMR	816	0	0	0	0	0	0	0	0	0	0	0	0	0	0	0	0	0	0
NG_047432.1	aph(3')-Ia	aminoglycoside_O-phosphotransferase_APH(3')-Ia	AMR	810	0	0	0	0	0	0	0	0	0	0	0	0	0	0	0	0	0	0
NG_047637.1	cfxA_fam	CfxA_family_broad-spectrum_class_A_beta-lactamase	AMR	966	0	0	0	0	0	1	0	0	0	0	0	1.0352	0	0	0	0	0	0.0184475
NG_047638.1	cfxA_fam	CfxA_family_broad-spectrum_class_A_beta-lactamase	AMR	966	0	0	0	1	0	0	0	0	0	1.0352	0	0	0	0	0	0.0213608	0	0
NG_047640.1	cfxA2	extended-spectrum_class_A_beta-lactamase_CfxA2	AMR	966	0	0	0	0	0	1	0	0	0	0	0	1.0352	0	0	0	0	0	0.0184475
NG_047445.1	aph(3')-Id	aminoglycoside_O-phosphotransferase_APH(3')-Id	AMR	816	0	0	0	0	0	0	0	0	0	0	0	0	0	0	0	0	0	0
NG_054945.1	aph(3')-II-therm	APH(3')-II_family_aminoglycoside_O-phosphotransferase	AMR	804	0	0	0	0	0	0	0	0	0	0	0	0	0	0	0	0	0	0
NG_047417.1	aph(3')-IIa	aminoglycoside_O-phosphotransferase_APH(3')-IIa	AMR	795	0	0	0	0	0	0	0	0	0	0	0	0	0	0	0	0	0	0
NG_047424.1	aph(3')-IIb	aminoglycoside_O-phosphotransferase_APH(3')-IIb	AMR	807	0	0	0	0	0	0	0	0	0	0	0	0	0	0	0	0	0	0
NG_047423.1	aph(3')-IIb	aminoglycoside_O-phosphotransferase_APH(3')-IIb	AMR	807	0	0	0	0	0	0	0	0	0	0	0	0	0	0	0	0	0	0
NG_051214.1	aph(3')-IIc	aminoglycoside_O-phosphotransferase_APH(3')-IIc	AMR	804	0	0	0	0	0	0	0	0	0	0	0	0	0	0	0	0	0	0
NG_047426.1	aph(3')-IIc	aminoglycoside_O-phosphotransferase_APH(3')-IIc	AMR	804	0	0	0	0	0	0	0	0	0	0	0	0	0	0	0	0	0	0
MT975442.1	aph(3')-IId	aminoglycoside_O-phosphotransferase_APH(3')-IId	AMR	801	0	0	0	0	0	0	0	0	0	0	0	0	0	0	0	0	0	0
NG_047418.1	aph(3')-IIIa	aminoglycoside_O-phosphotransferase_APH(3')-IIIa	AMR	795	0	0	0	0	0	0	0	0	0	0	0	0	0	0	0	0	0	0
NG_047421.1	aph(3')-IIIa	aminoglycoside_O-phosphotransferase_APH(3')-IIIa	AMR	795	0	0	0	0	0	0	0	0	0	0	0	0	0	0	0	0	0	0
NG_047419.1	aph(3')-IIIa	aminoglycoside_O-phosphotransferase_APH(3')-IIIa	AMR	795	0	0	0	0	0	0	0	0	0	0	0	0	0	0	0	0	0	0
NG_047420.1	aph(3')-IIIa	aminoglycoside_O-phosphotransferase_APH(3')-IIIa	AMR	795	0	0	0	0	0	0	0	0	0	0	0	0	0	0	0	0	0	0
NG_047428.1	aph(3')-IVa	aminoglycoside_O-phosphotransferase_APH(3')-IVa	AMR	789	0	0	0	0	0	0	0	0	0	0	0	0	0	0	0	0	0	0
NG_055648.1	aph(3')-IX	aminoglycoside_O-phosphotransferase_APH(3')-IX	AMR	801	0	0	0	0	0	0	0	0	0	0	0	0	0	0	0	0	0	0
NG_047451.1	aph(3')-Va	aminoglycoside_O-phosphotransferase_APH(3')-Va	AMR	807	0	0	0	0	0	0	0	0	0	0	0	0	0	0	0	0	0	0
NG_047450.1	aph(3')-Va	aminoglycoside_O-phosphotransferase_APH(3')-Va	AMR	807	0	0	0	0	0	0	0	0	0	0	0	0	0	0	0	0	0	0
NG_047452.1	aph(3')-Vb	aminoglycoside_O-phosphotransferase_APH(3')-Vb	AMR	792	0	0	0	0	0	0	0	0	0	0	0	0	0	0	0	0	0	0
NG_047453.1	aph(3')-Vb	aminoglycoside_O-phosphotransferase_APH(3')-Vb	AMR	795	0	0	0	0	0	0	0	0	0	0	0	0	0	0	0	0	0	0
NG_047454.1	aph(3')-Vc	aminoglycoside_O-phosphotransferase_APH(3')-Vc	AMR	795	0	0	0	0	0	0	0	0	0	0	0	0	0	0	0	0	0	0
NG_047642.1	cfxA4	extended-spectrum_class_A_beta-lactamase_CfxA4	AMR	966	0	0	0	0	32	17	0	0	0	0	33.1263	17.5983	0	0	0	0	0.625679	0.313608
NG_047643.1	cfxA5	broad-spectrum_class_A_beta-lactamase_CfxA5	AMR	966	0	0	0	1	0	3	0	0	0	1.0352	0	3.10559	0	0	0	0.0213608	0	0.0553426
NG_064793.1	cfxA6	broad-spectrum_class_A_beta-lactamase_CfxA6	AMR	963	0	0	0	0	0	16	0	0	0	0	0	16.6147	0	0	0	0	0	0.29608
NG_047447.1	aph(3')-VIIa	aminoglycoside_O-phosphotransferase_APH(3')-VIIa	AMR	753	0	0	0	0	0	0	0	0	0	0	0	0	0	0	0	0	0	0
NG_047446.1	aph(3')-VIIIa	aminoglycoside_O-phosphotransferase_APH(3')-VIIIa	AMR	804	0	0	0	0	0	0	0	0	0	0	0	0	0	0	0	0	0	0
NG_055649.1	aph(3')-VIIIb	aminoglycoside_O-phosphotransferase_APH(3')-VIIIb	AMR	780	0	0	0	0	0	0	0	0	0	0	0	0	0	0	0	0	0	0
NG_047455.1	aph(3')-XV	aminoglycoside_O-phosphotransferase_APH(3')-XV	AMR	795	0	0	0	0	0	0	0	0	0	0	0	0	0	0	0	0	0	0
NG_052270.1	aph(3')-XV	aminoglycoside_O-phosphotransferase_APH(3')-XV	AMR	807	0	0	0	0	0	0	0	0	0	0	0	0	0	0	0	0	0	0
NG_052510.1	aph(3')-XV	aminoglycoside_O-phosphotransferase_APH(3')-XV	AMR	795	0	0	0	0	0	0	0	0	0	0	0	0	0	0	0	0	0	0
NG_047456.1	aph(4)-Ia	aminoglycoside_O-phosphotransferase_APH(4)-Ia	AMR	1026	0	0	0	0	0	0	0	0	0	0	0	0	0	0	0	0	0	0
NG_047459.1	aph(6)-Ia	aminoglycoside_O-phosphotransferase_APH(6)-Ia	AMR	924	0	0	0	0	0	0	0	0	0	0	0	0	0	0	0	0	0	0
NG_047458.1	aph(6)-Ia	aminoglycoside_O-phosphotransferase_APH(6)-Ia	AMR	924	0	0	0	0	0	0	0	0	0	0	0	0	0	0	0	0	0	0
NG_047460.1	aph(6)-Ib	aminoglycoside_O-phosphotransferase_APH(6)-Ib	AMR	924	0	0	0	0	0	0	0	0	0	0	0	0	0	0	0	0	0	0
NG_047463.1	aph(6)-Ic	aminoglycoside_O-phosphotransferase_APH(6)-Ic	AMR	843	0	0	0	0	0	0	0	0	0	0	0	0	0	0	0	0	0	0
AB426049.1	cif	type_III_secretion_system_effector_Cif	VIRULENCE	849	0	0	0	6	0	0	0	0	0	7.06714	0	0	0	0	0	0.145827	0	0
AF483828.1	cnf1	cytotoxic_necrotizing_factor_CNF1	VIRULENCE	3045	0	0	0	0	48	0	0	0	0	0	15.7635	0	0	0	0	0	0.297737	0
CP000243.1	cnf1	cytotoxic_necrotizing_factor_CNF1	VIRULENCE	3045	0	0	0	0	2	0	0	0	0	0	0.656814	0	0	0	0	0	0.0124057	0
X70670.1	cnf1	cytotoxic_necrotizing_factor_CNF1	VIRULENCE	3045	0	0	0	0	2	0	0	0	0	0	0.656814	0	0	0	0	0	0.0124057	0
NG_047677.1	dfrA1	trimethoprim-resistant_dihydrofolate_reductase_DfrA1	AMR	474	0	0	0	0	0	1	0	0	0	0	0	2.1097	0	0	0	0	0	0.0375956
NG_047425.1	aph(6)-Smalt	APH(6)_family_putative_aminoglycoside_O-phosphotransferase	AMR	813	0	0	0	0	0	0	0	0	0	0	0	0	0	0	0	0	0	0
NG_052492.1	dfrA1	trimethoprim-resistant_dihydrofolate_reductase_DfrA1	AMR	474	0	0	0	0	0	1	0	0	0	0	0	2.1097	0	0	0	0	0	0.0375956
NG_047472.1	aph(7'')-Ia	aminoglycoside_O-phosphotransferase_APH(7'')-Ia	AMR	999	0	0	0	0	0	0	0	0	0	0	0	0	0	0	0	0	0	0
NG_051696.1	aph(9)-Ia	aminoglycoside_O-phosphotransferase_APH(9)-Ia	AMR	993	0	0	0	0	0	0	0	0	0	0	0	0	0	0	0	0	0	0
NG_047473.1	aph(9)-Ia	aminoglycoside_O-phosphotransferase_APH(9)-Ia	AMR	996	0	0	0	0	0	0	0	0	0	0	0	0	0	0	0	0	0	0
NG_047474.1	aph(9)-Ib	aminoglycoside_O-phosphotransferase_APH(9)-Ib	AMR	993	0	0	0	0	0	0	0	0	0	0	0	0	0	0	0	0	0	0
NG_051908.1	aphA16	APH(3')_family_aminoglycoside_O-phosphotransferase_AphA16	AMR	789	0	0	0	0	0	0	0	0	0	0	0	0	0	0	0	0	0	0
NG_047475.1	apmA	aminocyclitol_acetyltransferase_ApmA	AMR	825	0	0	0	0	0	0	0	0	0	0	0	0	0	0	0	0	0	0
NG_051938.1	apmA	aminocyclitol_acetyltransferase_ApmA	AMR	825	0	0	0	0	0	0	0	0	0	0	0	0	0	0	0	0	0	0
U00096.3	ariR	biofilm/acid-resistance_regulator_AriR	ACID	267	0	0	0	0	0	0	0	0	0	0	0	0	0	0	0	0	0	0
NG_047476.1	armA	16S_rRNA_(guanine(1405)-N(7))-methyltransferase_ArmA	AMR	774	0	0	0	0	0	0	0	0	0	0	0	0	0	0	0	0	0	0
NG_048580.1	arr	NAD(+)--rifampin_ADP-ribosyltransferase_Arr-2	AMR	453	0	0	0	0	0	0	0	0	0	0	0	0	0	0	0	0	0	0
NG_048582.1	arr	NAD(+)--rifampin_ADP-ribosyltransferase_Arr-4	AMR	453	0	0	0	0	0	0	0	0	0	0	0	0	0	0	0	0	0	0
NG_048585.1	arr	NAD(+)--rifampin_ADP-ribosyltransferase_Arr-7	AMR	453	0	0	0	0	0	0	0	0	0	0	0	0	0	0	0	0	0	0
NG_048583.1	arr	NAD(+)--rifampin_ADP-ribosyltransferase_Arr-5	AMR	453	0	0	0	0	0	0	0	0	0	0	0	0	0	0	0	0	0	0
NG_047478.1	arr	NAD(+)--rifampin_ADP-ribosyltransferase	AMR	453	0	0	0	0	0	0	0	0	0	0	0	0	0	0	0	0	0	0
NG_048586.1	arr	NAD(+)--rifampin_ADP-ribosyltransferase_Arr-8	AMR	453	0	0	0	0	0	0	0	0	0	0	0	0	0	0	0	0	0	0
NG_047480.1	arr-2b	NAD(+)--rifampin_ADP-ribosyltransferase	AMR	414	0	0	0	0	0	0	0	0	0	0	0	0	0	0	0	0	0	0
NG_048581.1	arr-3	NAD(+)--rifampin_ADP-ribosyltransferase_Arr-3	AMR	453	0	0	0	0	0	0	0	0	0	0	0	0	0	0	0	0	0	0
NG_052173.1	arr-3	NAD(+)--rifampin_ADP-ribosyltransferase_Arr-3	AMR	453	0	0	0	0	0	0	0	0	0	0	0	0	0	0	0	0	0	0
NG_052327.1	arr-3	NAD(+)--rifampin_ADP-ribosyltransferase_Arr-3	AMR	453	0	0	0	0	0	0	0	0	0	0	0	0	0	0	0	0	0	0
NG_047479.1	arr-6	NAD(+)--rifampin_ADP-ribosyltransferase_Arr-6	AMR	453	0	0	0	0	0	0	0	0	0	0	0	0	0	0	0	0	0	0
NG_048584.1	arr-6	NAD(+)--rifampin_ADP-ribosyltransferase_Arr-6	AMR	453	0	0	0	0	0	0	0	0	0	0	0	0	0	0	0	0	0	0
NG_047477.1	arr-Msmeg	NAD(+)--rifampin_ADP-ribosyltransferase_Arr-2b	AMR	432	0	0	0	0	0	0	0	0	0	0	0	0	0	0	0	0	0	0
J02591.1	arsA	arsenite_efflux_transporter_ATPase_subunit_ArsA	METAL	1752	0	0	0	0	0	0	0	0	0	0	0	0	0	0	0	0	0	0
NG_047690.1	dfrA12	trimethoprim-resistant_dihydrofolate_reductase_DfrA12	AMR	498	0	0	0	0	0	8	0	0	0	0	0	16.0643	0	0	0	0	0	0.28627
NG_052518.1	dfrA12	trimethoprim-resistant_dihydrofolate_reductase_DfrA12	AMR	498	0	0	0	0	0	8	0	0	0	0	0	16.0643	0	0	0	0	0	0.28627
CM001159.1	arsA	arsenite_efflux_transporter_ATPase_subunit_ArsA	METAL	1740	0	0	0	0	0	0	0	0	0	0	0	0	0	0	0	0	0	0
CM001159.1	arsA	arsenite_efflux_transporter_ATPase_subunit_ArsA	METAL	1743	0	0	0	0	0	0	0	0	0	0	0	0	0	0	0	0	0	0
QDBI01000003.1	arsA	arsenite_efflux_transporter_ATPase_subunit_ArsA	METAL	1728	0	0	0	0	0	0	0	0	0	0	0	0	0	0	0	0	0	0
CM001159.1	arsB_Lm	arsenite_efflux_transporter_membrane_subunit_ArsB	METAL	1080	0	0	0	0	0	0	0	0	0	0	0	0	0	0	0	0	0	0
CM001159.1	arsB_Lm	arsenite_efflux_transporter_membrane_subunit_ArsB	METAL	1056	0	0	0	0	0	0	0	0	0	0	0	0	0	0	0	0	0	0
QDBI01000003.1	arsB_Lm	arsenite_efflux_transporter_membrane_subunit_ArsB	METAL	1083	0	0	0	0	0	0	0	0	0	0	0	0	0	0	0	0	0	0
MAEJ01000027.1	arsB_Lm	arsenite_efflux_transporter_membrane_subunit_ArsB	METAL	1059	0	0	0	0	0	0	0	0	0	0	0	0	0	0	0	0	0	0
M86824.1	arsB_pI258	arsenite_efflux_transporter_membrane_subunit_ArsB	METAL	1290	0	0	0	0	0	0	0	0	0	0	0	0	0	0	0	0	0	0
M80565.1	arsB_pI258	arsenite_efflux_transporter_membrane_subunit_ArsB	METAL	1290	0	0	0	0	0	0	0	0	0	0	0	0	0	0	0	0	0	0
NG_047755.1	dfrF	trimethoprim-resistant_dihydrofolate_reductase_DfrF	AMR	495	0	0	0	2	0	0	0	0	0	4.0404	0	0	0	0	0	0.083372	0	0
U58366.1	arsB_pYV	arsenite_efflux_transporter_membrane_subunit_ArsB	METAL	1290	0	0	0	0	0	0	0	0	0	0	0	0	0	0	0	0	0	0
J02591.1	arsB_R773	arsenite_efflux_transporter_membrane_subunit_ArsB	METAL	1290	0	0	0	0	0	0	0	0	0	0	0	0	0	0	0	0	0	0
J02591.1	arsC_gluta	glutaredoxin-dependent_arsenate_reductase	METAL	426	0	0	0	0	0	0	0	0	0	0	0	0	0	0	0	0	0	0
U38947.1	arsC_gluta	glutaredoxin-dependent_arsenate_reductase	METAL	426	0	0	0	0	0	0	0	0	0	0	0	0	0	0	0	0	0	0
U58366.1	arsC_gluta	glutaredoxin-dependent_arsenate_reductase	METAL	426	0	0	0	0	0	0	0	0	0	0	0	0	0	0	0	0	0	0
FJ744595.1	emrD	multidrug_efflux_MFS_transporter_EmrD	AMR	1185	0	0	0	848	798	0	0	0	0	715.612	673.418	0	0	0	0	14.7663	12.7193	0
M86824.1	arsC_thio	thioredoxin-dependent_arsenate_reductase	METAL	396	0	0	0	0	0	0	0	0	0	0	0	0	0	0	0	0	0	0
M80565.1	arsC_thio	thioredoxin-dependent_arsenate_reductase	METAL	396	0	0	0	0	0	0	0	0	0	0	0	0	0	0	0	0	0	0
BA000022.2	arsC_thio	thioredoxin-dependent_arsenate_reductase	METAL	396	0	0	0	0	0	0	0	0	0	0	0	0	0	0	0	0	0	0
AL009126.3	arsC_thio	thioredoxin-dependent_arsenate_reductase	METAL	420	0	0	0	0	0	0	0	0	0	0	0	0	0	0	0	0	0	0
U13073.1	arsD	arsenite_efflux_transporter_metallochaperone_ArsD	METAL	363	0	0	0	0	0	0	0	0	0	0	0	0	0	0	0	0	0	0
U38947.1	arsD	arsenite_efflux_transporter_metallochaperone_ArsD	METAL	363	0	0	0	0	0	0	0	0	0	0	0	0	0	0	0	0	0	0
CM001159.1	arsD	arsenite_efflux_transporter_metallochaperone_ArsD	METAL	372	0	0	0	0	0	0	0	0	0	0	0	0	0	0	0	0	0	0
QDBI01000003.1	arsD	arsenite_efflux_transporter_metallochaperone_ArsD	METAL	324	0	0	0	0	0	0	0	0	0	0	0	0	0	0	0	0	0	0
QDBI01000003.1	arsD	arsenite_efflux_transporter_metallochaperone_ArsD	METAL	366	0	0	0	0	0	0	0	0	0	0	0	0	0	0	0	0	0	0
CM001159.1	arsD_like	arsenite_efflux_transporter_metallochaperone_ArsD-related_protein	METAL	312	0	0	0	0	0	0	0	0	0	0	0	0	0	0	0	0	0	0
CP002179.1	arsH	arsenic_resistance_NADPH-dependent_reductase_ArsH	METAL	699	0	0	0	0	0	0	0	0	0	0	0	0	0	0	0	0	0	0
CP009286.1	arsN1a	arsinothricin_resistance_N-acetyltransferase_ArsN1_family_A	METAL	510	0	0	0	0	0	0	0	0	0	0	0	0	0	0	0	0	0	0
LVVJ01000026.1	arsN1a	arsinothricin_resistance_N-acetyltransferase_ArsN1_family_A	METAL	495	0	0	0	0	0	0	0	0	0	0	0	0	0	0	0	0	0	0
FORR01000002.1	arsN1a	arsinothricin_resistance_N-acetyltransferase_ArsN1_family_A	METAL	543	0	0	0	0	0	0	0	0	0	0	0	0	0	0	0	0	0	0
AE015451.2	arsN1b	arsinothricin_resistance_N-acetyltransferase_ArsN1_family_B	METAL	561	0	0	0	0	0	0	0	0	0	0	0	0	0	0	0	0	0	0
CP000150.1	arsN2	arsenic_resistance_N-acetyltransferase_ArsN2	METAL	429	0	0	0	0	0	0	0	0	0	0	0	0	0	0	0	0	0	0
CP000386.1	arsN2	arsenic_resistance_N-acetyltransferase_ArsN2	METAL	444	0	0	0	0	0	0	0	0	0	0	0	0	0	0	0	0	0	0
CP000804.1	arsN2	arsenic_resistance_N-acetyltransferase_ArsN2	METAL	495	0	0	0	0	0	0	0	0	0	0	0	0	0	0	0	0	0	0
LDTF01000097.1	arsN2	arsenic_resistance_N-acetyltransferase_ArsN2	METAL	435	0	0	0	0	0	0	0	0	0	0	0	0	0	0	0	0	0	0
CP090098.1	arsN2	arsenic_resistance_N-acetyltransferase_ArsN2	METAL	444	0	0	0	0	0	0	0	0	0	0	0	0	0	0	0	0	0	0
EU916833.1	arsP	organoarsenical_efflux_permease_ArsP	METAL	948	0	0	0	0	0	0	0	0	0	0	0	0	0	0	0	0	0	0
AP009048.1	arsR_K-12	As(III)-sensing_metalloregulatory_transcriptional_repressor_ArsR	METAL	354	0	0	0	0	0	0	0	0	0	0	0	0	0	0	0	0	0	0
AAXDBA010000092.1	arsR_LGI2_1	As(III)-sensing_metalloregulatory_transcriptional_repressor_ArsR	METAL	294	0	0	0	0	0	0	0	0	0	0	0	0	0	0	0	0	0	0
CM001159.1	arsR_LGI2_2	As(III)-sensing_metalloregulatory_transcriptional_repressor_ArsR	METAL	366	0	0	0	0	0	0	0	0	0	0	0	0	0	0	0	0	0	0
M86824.1	arsR_pI258	As(III)-sensing_metalloregulatory_transcriptional_repressor_ArsR	METAL	315	0	0	0	0	0	0	0	0	0	0	0	0	0	0	0	0	0	0
AP009048.1	emrD	multidrug_efflux_MFS_transporter_EmrD	AMR	1185	0	0	0	300	2	0	0	0	0	253.165	1.68776	0	0	0	0	5.22394	0.031878	0
M80565.1	arsR_pSX267	As(III)-sensing_metalloregulatory_transcriptional_repressor_ArsR	METAL	315	0	0	0	0	0	0	0	0	0	0	0	0	0	0	0	0	0	0
CP002247.1	arsR_pYV	As(III)-sensing_metalloregulatory_transcriptional_repressor_ArsR	METAL	321	0	0	0	0	0	0	0	0	0	0	0	0	0	0	0	0	0	0
U38947.1	arsR_R46	As(III)-sensing_metalloregulatory_transcriptional_repressor_ArsR	METAL	354	0	0	0	0	0	0	0	0	0	0	0	0	0	0	0	0	0	0
QDBI01000003.1	arsR_Tn7102	As(III)-sensing_metalloregulatory_transcriptional_repressor_ArsR	METAL	351	0	0	0	0	0	0	0	0	0	0	0	0	0	0	0	0	0	0
GG749185.1	emrD	multidrug_efflux_MFS_transporter_EmrD	AMR	1191	0	0	0	48	0	14	0	0	0	40.3023	0	11.7548	0	0	0	0.83162	0	0.209475
L11241.1	astA	heat-stable_enterotoxin_EAST1	VIRULENCE	117	0	0	0	0	0	0	0	0	0	0	0	0	0	0	0	0	0	0
AF161000.1	astA	heat-stable_enterotoxin_EAST1	VIRULENCE	117	0	0	0	0	0	0	0	0	0	0	0	0	0	0	0	0	0	0
AF161001.1	astA	heat-stable_enterotoxin_EAST1	VIRULENCE	117	0	0	0	0	0	0	0	0	0	0	0	0	0	0	0	0	0	0
AF411067.1	astA	heat-stable_enterotoxin_EAST1	VIRULENCE	117	0	0	0	0	0	0	0	0	0	0	0	0	0	0	0	0	0	0
HM099896.1	astA	heat-stable_enterotoxin_EAST1	VIRULENCE	117	0	0	0	0	0	0	0	0	0	0	0	0	0	0	0	0	0	0
AF065404.1	atxA	anthrax_toxin_expression_trans-acting_transcriptional_regulator_AtxA	VIRULENCE	1428	0	0	0	0	0	0	0	0	0	0	0	0	0	0	0	0	0	0
AHJW01000015.1	aur	zinc_metalloproteinase_aureolysin	VIRULENCE	1530	0	0	0	0	0	0	0	0	0	0	0	0	0	0	0	0	0	0
CP001602.2	aut	peptidoglycan_hydrolase_Auto	VIRULENCE	1719	0	0	0	0	0	0	0	0	0	0	0	0	0	0	0	0	0	0
AE006468.2	avrA	type_III_secretion_system_YopJ_family_effector_AvrA	VIRULENCE	909	0	0	0	0	0	0	0	0	0	0	0	0	0	0	0	0	0	0
D88982.1	bc2h	C2_toxin_component_II	VIRULENCE	2166	0	0	0	0	0	0	0	0	0	0	0	0	0	0	0	0	0	0
D63903.1	bc2l	C2_toxin_component_I	VIRULENCE	1296	0	0	0	0	0	0	0	0	0	0	0	0	0	0	0	0	0	0
NG_047220.1	BcII	BcII_family_subclass_B1_metallo-beta-lactamase	AMR	771	0	0	0	0	0	0	0	0	0	0	0	0	0	0	0	0	0	0
NG_047222.1	BcII	BcII_family_subclass_B1_metallo-beta-lactamase	AMR	771	0	0	0	0	0	0	0	0	0	0	0	0	0	0	0	0	0	0
NG_055630.1	BcII	BcII_family_subclass_B1_metallo-beta-lactamase	AMR	771	0	0	0	0	0	0	0	0	0	0	0	0	0	0	0	0	0	0
NG_047224.1	BcII	BcII_family_subclass_B1_metallo-beta-lactamase	AMR	774	0	0	0	0	0	0	0	0	0	0	0	0	0	0	0	0	0	0
NG_056058.1	BcII	BcII_family_subclass_B1_metallo-beta-lactamase	AMR	774	0	0	0	0	0	0	0	0	0	0	0	0	0	0	0	0	0	0
NG_047221.1	BcII	BcII_family_subclass_B1_metallo-beta-lactamase	AMR	771	0	0	0	0	0	0	0	0	0	0	0	0	0	0	0	0	0	0
NG_076629.1	bcrA_Lm	bacitracin_resistance_ABC_transporter_ATP-binding_subunit_BcrA	AMR	924	0	0	0	0	0	0	0	0	0	0	0	0	0	0	0	0	0	0
MH900565.1	becA	ADP-ribosylating_binary_toxin_enzymatic_subunit_BecA	VIRULENCE	1260	0	0	0	0	0	0	0	0	0	0	0	0	0	0	0	0	0	0
MH900565.1	becB	ADP-ribosylating_binary_toxin_binding_subunit_BecB	VIRULENCE	2400	0	0	0	0	0	0	0	0	0	0	0	0	0	0	0	0	0	0
AE014291.4	bepC	multidrug_efflux_RND_transporter_outer_membrane_subunit_BepC	AMR	1371	0	0	0	0	0	0	0	0	0	0	0	0	0	0	0	0	0	0
AE014291.4	bepD	multidrug_efflux_RND_transporter_periplasmic_adaptor_subunit_BepD	AMR	1194	0	0	0	0	0	0	0	0	0	0	0	0	0	0	0	0	0	0
AE014291.4	bepE	multidrug_efflux_RND_transporter_permease_subunit_BepE	AMR	3156	0	0	0	0	0	0	0	0	0	0	0	0	0	0	0	0	0	0
AE014292.2	bepF	multidrug_efflux_RND_transporter_periplasmic_adaptor_subunit_BepF	AMR	1236	0	0	0	0	0	0	0	0	0	0	0	0	0	0	0	0	0	0
AE014292.2	bepG	multidrug_efflux_RND_transporter_permease_subunit_BepG	AMR	3225	0	0	0	0	0	0	0	0	0	0	0	0	0	0	0	0	0	0
FJ609812.1	beta-1	intimin_type_beta	VIRULENCE	2820	0	0	0	0	0	0	0	0	0	0	0	0	0	0	0	0	0	0
FJ609815.1	beta-1	intimin_type_beta	VIRULENCE	2820	0	0	0	0	0	0	0	0	0	0	0	0	0	0	0	0	0	0
FJ609807.1	beta-2	intimin_type_beta	VIRULENCE	2820	0	0	0	0	0	0	0	0	0	0	0	0	0	0	0	0	0	0
FJ609816.1	beta-2	intimin_type_beta	VIRULENCE	2820	0	0	0	0	0	0	0	0	0	0	0	0	0	0	0	0	0	0
DQ523603.1	beta-4	intimin_type_kappa	VIRULENCE	2820	0	0	0	0	0	0	0	0	0	0	0	0	0	0	0	0	0	0
AB067769.1	bexA	multidrug_efflux_MATE_transporter_BexA	AMR	1332	0	0	0	0	0	0	0	0	0	0	0	0	0	0	0	0	0	0
AB024946.1	bfpA	bundle-forming_pilus_major_subunit_BfpA	VIRULENCE	582	0	0	0	0	0	0	0	0	0	0	0	0	0	0	0	0	0	0
AB247923.1	bfpA	bundle-forming_pilus_major_subunit_BfpA	VIRULENCE	582	0	0	0	0	0	0	0	0	0	0	0	0	0	0	0	0	0	0
AB247925.1	bfpA	bundle-forming_pilus_major_subunit_BfpA	VIRULENCE	582	0	0	0	0	0	0	0	0	0	0	0	0	0	0	0	0	0	0
AM114103.1	bfpA	bundle-forming_pilus_major_subunit_BfpA	VIRULENCE	582	0	0	0	0	0	0	0	0	0	0	0	0	0	0	0	0	0	0
FN391182.1	bfpA	bundle-forming_pilus_major_subunit_BfpA	VIRULENCE	582	0	0	0	0	0	0	0	0	0	0	0	0	0	0	0	0	0	0
CP000571.1	bimA_Bm	trimeric_autotransporter_actin-nucleating_factor_BimA	VIRULENCE	1137	0	0	0	0	0	0	0	0	0	0	0	0	0	0	0	0	0	0
AF271719.1	bin_CdtA	ADP-ribosylating_binary_toxin_enzymatic_subunit_CdtA	VIRULENCE	1392	0	0	0	0	0	0	0	0	0	0	0	0	0	0	0	0	0	0
FN545816.1	bin_CdtB	ADP-ribosylating_binary_toxin_binding_subunit_CdtB	VIRULENCE	2631	0	0	0	0	0	0	0	0	0	0	0	0	0	0	0	0	0	0
M19930.1	bind_CopB	copper-binding_protein_CopB	METAL	987	0	0	0	0	0	0	0	0	0	0	0	0	0	0	0	0	0	0
CP001602.2	emrE_Lis	quaternary_ammonium_compound_efflux_SMR_transporter_EmrE	BIOCIDE	324	0	0	0	28	0	4	0	0	0	86.4198	0	12.3457	0	0	0	1.78323	0	0.220004
NG_047770.1	ere(A)	EreA_family_erythromycin_esterase	AMR	1257	0	0	0	0	0	16	0	0	0	0	0	12.7287	0	0	0	0	0	0.22683
NG_047767.1	ere(A)	EreA_family_erythromycin_esterase	AMR	1221	0	0	0	0	7	45	0	0	0	0	5.73301	36.855	0	0	0	0	0.108283	0.656769
NG_047487.1	bla-A	class_A_beta-lactamase	AMR	1038	0	0	0	0	0	0	0	0	0	0	0	0	0	0	0	0	0	0
NG_047486.1	bla-A2	class_A_beta-lactamase,_subclass_A2	AMR	960	0	0	0	0	0	0	0	0	0	0	0	0	0	0	0	0	0	0
NG_048712.1	bla-B3-CAR	subclass_B3_metallo-beta-lactamase_CAR-1	AMR	1029	0	0	0	0	0	0	0	0	0	0	0	0	0	0	0	0	0	0
NG_047492.1	bla-C	class_C_beta-lactamase	AMR	1161	0	0	0	0	0	0	0	0	0	0	0	0	0	0	0	0	0	0
NG_076659.1	bla-D	class_D_beta-lactamase_OXA-957	AMR	789	0	0	0	0	0	0	0	0	0	0	0	0	0	0	0	0	0	0
NG_055637.1	bla1	class_A_beta-lactamase_Bla1	AMR	930	0	0	0	0	0	0	0	0	0	0	0	0	0	0	0	0	0	0
NG_047482.1	bla1	class_A_beta-lactamase_Bla1	AMR	921	0	0	0	0	0	0	0	0	0	0	0	0	0	0	0	0	0	0
NG_047481.1	bla2a	Exo_family_class_A_beta-lactamase	AMR	945	0	0	0	0	0	0	0	0	0	0	0	0	0	0	0	0	0	0
NG_047488.1	blaA_Yent	class_A_beta-lactamase_BlaA	AMR	885	0	0	0	0	0	0	0	0	0	0	0	0	0	0	0	0	0	0
NG_052043.1	blaA_Yent	class_A_beta-lactamase_BlaA	AMR	885	0	0	0	0	0	0	0	0	0	0	0	0	0	0	0	0	0	0
NG_047490.1	blaA_Yent	class_A_beta-lactamase_BlaA	AMR	885	0	0	0	0	0	0	0	0	0	0	0	0	0	0	0	0	0	0
NG_070893.1	blaAAK	class_A_beta-lactamase_AAK-1	AMR	861	0	0	0	0	0	0	0	0	0	0	0	0	0	0	0	0	0	0
NG_048592.1	blaACC	cephalosporin-hydrolyzing_class_C_beta-lactamase_ACC-1d	AMR	1173	0	0	0	0	0	0	0	0	0	0	0	0	0	0	0	0	0	0
NG_048588.1	blaACC	cephalosporin-hydrolyzing_class_C_beta-lactamase_ACC-1	AMR	1173	0	0	0	0	0	0	0	0	0	0	0	0	0	0	0	0	0	0
NG_048589.1	blaACC	cephalosporin-hydrolyzing_class_C_beta-lactamase_ACC-1a	AMR	1173	0	0	0	0	0	0	0	0	0	0	0	0	0	0	0	0	0	0
NG_048590.1	blaACC	cephalosporin-hydrolyzing_class_C_beta-lactamase_ACC-1b	AMR	1173	0	0	0	0	0	0	0	0	0	0	0	0	0	0	0	0	0	0
NG_048591.1	blaACC	cephalosporin-hydrolyzing_class_C_beta-lactamase_ACC-1c	AMR	1173	0	0	0	0	0	0	0	0	0	0	0	0	0	0	0	0	0	0
NG_048593.1	blaACC	cephalosporin-hydrolyzing_class_C_beta-lactamase_ACC-2	AMR	1173	0	0	0	0	0	0	0	0	0	0	0	0	0	0	0	0	0	0
NG_048594.1	blaACC	cephalosporin-hydrolyzing_class_C_beta-lactamase_ACC-4	AMR	1173	0	0	0	0	0	0	0	0	0	0	0	0	0	0	0	0	0	0
NG_055669.1	blaACC	cephalosporin-hydrolyzing_class_C_beta-lactamase_ACC-7	AMR	1173	0	0	0	0	0	0	0	0	0	0	0	0	0	0	0	0	0	0
NG_070728.1	blaACC	cephalosporin-hydrolyzing_class_C_beta-lactamase_ACC-8	AMR	1161	0	0	0	0	0	0	0	0	0	0	0	0	0	0	0	0	0	0
NG_047766.1	ere(A)	EreA_family_erythromycin_esterase	AMR	1221	0	0	0	0	101	125	0	0	0	0	82.7191	102.375	0	0	0	0	1.56237	1.82436
NG_048632.1	blaACT	cephalosporin-hydrolyzing_class_C_beta-lactamase_ACT-9	AMR	1143	0	0	0	0	0	0	0	0	0	0	0	0	0	0	0	0	0	0
NG_050715.1	blaACT	cephalosporin-hydrolyzing_class_C_beta-lactamase_ACT-52	AMR	1146	0	0	0	0	0	0	0	0	0	0	0	0	0	0	0	0	0	0
NG_050706.1	blaACT	cephalosporin-hydrolyzing_class_C_beta-lactamase_ACT-43	AMR	1146	0	0	0	0	0	0	0	0	0	0	0	0	0	0	0	0	0	0
NG_048613.1	blaACT	cephalosporin-hydrolyzing_class_C_beta-lactamase_ACT-27	AMR	1146	0	0	0	0	0	0	0	0	0	0	0	0	0	0	0	0	0	0
NG_048603.1	blaACT	cephalosporin-hydrolyzing_class_C_beta-lactamase_ACT-17	AMR	1146	0	0	0	0	0	0	0	0	0	0	0	0	0	0	0	0	0	0
NG_048611.1	blaACT	cephalosporin-hydrolyzing_class_C_beta-lactamase_ACT-24	AMR	1146	0	0	0	0	0	0	0	0	0	0	0	0	0	0	0	0	0	0
NG_048602.1	blaACT	cephalosporin-hydrolyzing_class_C_beta-lactamase_ACT-15	AMR	1146	0	0	0	0	0	0	0	0	0	0	0	0	0	0	0	0	0	0
NG_076632.1	blaACT	cephalosporin-hydrolyzing_class_C_beta-lactamase_ACT-90	AMR	1146	0	0	0	0	0	0	0	0	0	0	0	0	0	0	0	0	0	0
NG_048606.1	blaACT	cephalosporin-hydrolyzing_class_C_beta-lactamase_ACT-2	AMR	1146	0	0	0	0	0	0	0	0	0	0	0	0	0	0	0	0	0	0
NG_050702.1	blaACT	cephalosporin-hydrolyzing_class_C_beta-lactamase_ACT-16	AMR	1146	0	0	0	0	0	0	0	0	0	0	0	0	0	0	0	0	0	0
NG_048614.1	blaACT	cephalosporin-hydrolyzing_class_C_beta-lactamase_ACT-28	AMR	1146	0	0	0	0	0	0	0	0	0	0	0	0	0	0	0	0	0	0
NG_048599.1	blaACT	cephalosporin-hydrolyzing_class_C_beta-lactamase_ACT-12	AMR	1146	0	0	0	0	0	0	0	0	0	0	0	0	0	0	0	0	0	0
NG_048629.1	blaACT	cephalosporin-hydrolyzing_class_C_beta-lactamase_ACT-6	AMR	1146	0	0	0	0	0	0	0	0	0	0	0	0	0	0	0	0	0	0
NG_050708.1	blaACT	cephalosporin-hydrolyzing_class_C_beta-lactamase_ACT-45	AMR	1146	0	0	0	0	0	0	0	0	0	0	0	0	0	0	0	0	0	0
NG_064666.1	blaACT	cephalosporin-hydrolyzing_class_C_beta-lactamase_ACT-66	AMR	1146	0	0	0	0	0	0	0	0	0	0	0	0	0	0	0	0	0	0
NG_242643.1	blaACT	cephalosporin-hydrolyzing_class_C_beta-lactamase_ACT-141	AMR	1146	0	0	0	0	0	0	0	0	0	0	0	0	0	0	0	0	0	0
NG_242644.1	blaACT	cephalosporin-hydrolyzing_class_C_beta-lactamase_ACT-142	AMR	1146	0	0	0	0	0	0	0	0	0	0	0	0	0	0	0	0	0	0
NG_055522.1	blaACT	cephalosporin-hydrolyzing_class_C_beta-lactamase_ACT-53	AMR	1146	0	0	0	0	0	0	0	0	0	0	0	0	0	0	0	0	0	0
NG_066690.1	blaACT	cephalosporin-hydrolyzing_class_C_beta-lactamase_ACT-74	AMR	1146	0	0	0	0	0	0	0	0	0	0	0	0	0	0	0	0	0	0
NG_061415.1	blaACT	cephalosporin-hydrolyzing_class_C_beta-lactamase_ACT-56	AMR	1146	0	0	0	0	0	0	0	0	0	0	0	0	0	0	0	0	0	0
NG_148607.1	blaACT	cephalosporin-hydrolyzing_class_C_beta-lactamase_ACT-93	AMR	1146	0	0	0	0	0	0	0	0	0	0	0	0	0	0	0	0	0	0
NG_048624.1	blaACT	cephalosporin-hydrolyzing_class_C_beta-lactamase_ACT-37	AMR	1146	0	0	0	0	0	0	0	0	0	0	0	0	0	0	0	0	0	0
NG_050705.1	blaACT	cephalosporin-hydrolyzing_class_C_beta-lactamase_ACT-42	AMR	1146	0	0	0	0	0	0	0	0	0	0	0	0	0	0	0	0	0	0
NG_050712.1	blaACT	cephalosporin-hydrolyzing_class_C_beta-lactamase_ACT-49	AMR	1146	0	0	0	0	0	0	0	0	0	0	0	0	0	0	0	0	0	0
NG_050714.1	blaACT	cephalosporin-hydrolyzing_class_C_beta-lactamase_ACT-51	AMR	1146	0	0	0	0	0	0	0	0	0	0	0	0	0	0	0	0	0	0
NG_242645.1	blaACT	cephalosporin-hydrolyzing_class_C_beta-lactamase_ACT-143	AMR	1146	0	0	0	0	0	0	0	0	0	0	0	0	0	0	0	0	0	0
NG_050713.1	blaACT	cephalosporin-hydrolyzing_class_C_beta-lactamase_ACT-50	AMR	1146	0	0	0	0	0	0	0	0	0	0	0	0	0	0	0	0	0	0
NG_050710.1	blaACT	cephalosporin-hydrolyzing_class_C_beta-lactamase_ACT-47	AMR	1146	0	0	0	0	0	0	0	0	0	0	0	0	0	0	0	0	0	0
NG_050703.1	blaACT	cephalosporin-hydrolyzing_class_C_beta-lactamase_ACT-40	AMR	1146	0	0	0	0	0	0	0	0	0	0	0	0	0	0	0	0	0	0
NG_050711.1	blaACT	cephalosporin-hydrolyzing_class_C_beta-lactamase_ACT-48	AMR	1146	0	0	0	0	0	0	0	0	0	0	0	0	0	0	0	0	0	0
NG_050704.1	blaACT	cephalosporin-hydrolyzing_class_C_beta-lactamase_ACT-41	AMR	1146	0	0	0	0	0	0	0	0	0	0	0	0	0	0	0	0	0	0
NG_050709.1	blaACT	cephalosporin-hydrolyzing_class_C_beta-lactamase_ACT-46	AMR	1146	0	0	0	0	0	0	0	0	0	0	0	0	0	0	0	0	0	0
NG_050707.1	blaACT	cephalosporin-hydrolyzing_class_C_beta-lactamase_ACT-44	AMR	1146	0	0	0	0	0	0	0	0	0	0	0	0	0	0	0	0	0	0
NG_066691.1	blaACT	cephalosporin-hydrolyzing_class_C_beta-lactamase_ACT-75	AMR	1146	0	0	0	0	0	0	0	0	0	0	0	0	0	0	0	0	0	0
NG_048612.1	blaACT	cephalosporin-hydrolyzing_class_C_beta-lactamase_ACT-25	AMR	1146	0	0	0	0	0	0	0	0	0	0	0	0	0	0	0	0	0	0
NG_048610.1	blaACT	cephalosporin-hydrolyzing_class_C_beta-lactamase_ACT-23	AMR	1146	0	0	0	0	0	0	0	0	0	0	0	0	0	0	0	0	0	0
NG_065857.1	blaACT	cephalosporin-hydrolyzing_class_C_beta-lactamase_ACT-72	AMR	1146	0	0	0	0	0	0	0	0	0	0	0	0	0	0	0	0	0	0
NG_061414.1	blaACT	cephalosporin-hydrolyzing_class_C_beta-lactamase_ACT-55	AMR	1146	0	0	0	0	0	0	0	0	0	0	0	0	0	0	0	0	0	0
NG_242646.1	blaACT	cephalosporin-hydrolyzing_class_C_beta-lactamase_ACT-144	AMR	1146	0	0	0	0	0	0	0	0	0	0	0	0	0	0	0	0	0	0
NG_048605.1	blaACT	cephalosporin-hydrolyzing_class_C_beta-lactamase_ACT-19	AMR	1146	0	0	0	0	0	0	0	0	0	0	0	0	0	0	0	0	0	0
NG_065856.1	blaACT	cephalosporin-hydrolyzing_class_C_beta-lactamase_ACT-70	AMR	1146	0	0	0	0	0	0	0	0	0	0	0	0	0	0	0	0	0	0
NG_064665.1	blaACT	cephalosporin-hydrolyzing_class_C_beta-lactamase_ACT-65	AMR	1146	0	0	0	0	0	0	0	0	0	0	0	0	0	0	0	0	0	0
NG_065855.1	blaACT	cephalosporin-hydrolyzing_class_C_beta-lactamase_ACT-69	AMR	1146	0	0	0	0	0	0	0	0	0	0	0	0	0	0	0	0	0	0
NG_242647.1	blaACT	cephalosporin-hydrolyzing_class_C_beta-lactamase_ACT-145	AMR	1146	0	0	0	0	0	0	0	0	0	0	0	0	0	0	0	0	0	0
NG_074696.1	blaACT	cephalosporin-hydrolyzing_class_C_beta-lactamase_ACT-89	AMR	1146	0	0	0	0	0	0	0	0	0	0	0	0	0	0	0	0	0	0
NG_242648.1	blaACT	cephalosporin-hydrolyzing_class_C_beta-lactamase_ACT-146	AMR	1146	0	0	0	0	0	0	0	0	0	0	0	0	0	0	0	0	0	0
NG_061403.1	blaACT	cephalosporin-hydrolyzing_class_C_beta-lactamase_ACT-64	AMR	1146	0	0	0	0	0	0	0	0	0	0	0	0	0	0	0	0	0	0
NG_156955.1	blaACT	cephalosporin-hydrolyzing_class_C_beta-lactamase_ACT-115	AMR	1146	0	0	0	0	0	0	0	0	0	0	0	0	0	0	0	0	0	0
NG_079209.1	blaACT	cephalosporin-hydrolyzing_class_C_beta-lactamase_ACT-102	AMR	1146	0	0	0	0	0	0	0	0	0	0	0	0	0	0	0	0	0	0
NG_242641.1	blaACT	cephalosporin-hydrolyzing_class_C_beta-lactamase_ACT-131	AMR	1146	0	0	0	0	0	0	0	0	0	0	0	0	0	0	0	0	0	0
NG_048627.1	blaACT	cephalosporin-hydrolyzing_class_C_beta-lactamase_ACT-4	AMR	1143	0	0	0	0	0	0	0	0	0	0	0	0	0	0	0	0	0	0
NG_067132.1	blaACT	cephalosporin-hydrolyzing_class_C_beta-lactamase_ACT-77	AMR	1146	0	0	0	0	0	0	0	0	0	0	0	0	0	0	0	0	0	0
NG_242649.1	blaACT	cephalosporin-hydrolyzing_class_C_beta-lactamase_ACT-147	AMR	1146	0	0	0	0	0	0	0	0	0	0	0	0	0	0	0	0	0	0
NG_048601.1	blaACT	cephalosporin-hydrolyzing_class_C_beta-lactamase_ACT-14	AMR	1146	0	0	0	0	0	0	0	0	0	0	0	0	0	0	0	0	0	0
NG_242650.1	blaACT	cephalosporin-hydrolyzing_class_C_beta-lactamase_ACT-148	AMR	1146	0	0	0	0	0	0	0	0	0	0	0	0	0	0	0	0	0	0
NG_064667.1	blaACT	cephalosporin-hydrolyzing_class_C_beta-lactamase_ACT-67	AMR	1146	0	0	0	0	0	0	0	0	0	0	0	0	0	0	0	0	0	0
NG_081676.1	blaACT	cephalosporin-hydrolyzing_class_C_beta-lactamase_ACT-109	AMR	1146	0	0	0	0	0	0	0	0	0	0	0	0	0	0	0	0	0	0
NG_079212.1	blaACT	cephalosporin-hydrolyzing_class_C_beta-lactamase_ACT-95	AMR	1146	0	0	0	0	0	0	0	0	0	0	0	0	0	0	0	0	0	0
NG_048597.1	blaACT	cephalosporin-hydrolyzing_class_C_beta-lactamase_ACT-1	AMR	1146	0	0	0	0	0	0	0	0	0	0	0	0	0	0	0	0	0	0
NG_048598.1	blaACT	cephalosporin-hydrolyzing_class_C_beta-lactamase_ACT-10	AMR	1146	0	0	0	0	0	0	0	0	0	0	0	0	0	0	0	0	0	0
NG_048600.1	blaACT	cephalosporin-hydrolyzing_class_C_beta-lactamase_ACT-13	AMR	1146	0	0	0	0	0	0	0	0	0	0	0	0	0	0	0	0	0	0
NG_048604.1	blaACT	cephalosporin-hydrolyzing_class_C_beta-lactamase_ACT-18	AMR	1146	0	0	0	0	0	0	0	0	0	0	0	0	0	0	0	0	0	0
NG_048607.1	blaACT	cephalosporin-hydrolyzing_class_C_beta-lactamase_ACT-20	AMR	1146	0	0	0	0	0	0	0	0	0	0	0	0	0	0	0	0	0	0
NG_048608.1	blaACT	cephalosporin-hydrolyzing_class_C_beta-lactamase_ACT-21	AMR	1146	0	0	0	0	0	0	0	0	0	0	0	0	0	0	0	0	0	0
NG_048609.1	blaACT	cephalosporin-hydrolyzing_class_C_beta-lactamase_ACT-22	AMR	1146	0	0	0	0	0	0	0	0	0	0	0	0	0	0	0	0	0	0
NG_048615.1	blaACT	cephalosporin-hydrolyzing_class_C_beta-lactamase_ACT-29	AMR	1146	0	0	0	0	0	0	0	0	0	0	0	0	0	0	0	0	0	0
NG_048616.1	blaACT	cephalosporin-hydrolyzing_class_C_beta-lactamase_ACT-3	AMR	1146	0	0	0	0	0	0	0	0	0	0	0	0	0	0	0	0	0	0
NG_048617.1	blaACT	cephalosporin-hydrolyzing_class_C_beta-lactamase_ACT-30	AMR	1146	0	0	0	0	0	0	0	0	0	0	0	0	0	0	0	0	0	0
NG_048618.1	blaACT	cephalosporin-hydrolyzing_class_C_beta-lactamase_ACT-31	AMR	1146	0	0	0	0	0	0	0	0	0	0	0	0	0	0	0	0	0	0
NG_048619.1	blaACT	cephalosporin-hydrolyzing_class_C_beta-lactamase_ACT-32	AMR	1146	0	0	0	0	0	0	0	0	0	0	0	0	0	0	0	0	0	0
NG_048620.1	blaACT	cephalosporin-hydrolyzing_class_C_beta-lactamase_ACT-33	AMR	1146	0	0	0	0	0	0	0	0	0	0	0	0	0	0	0	0	0	0
NG_048621.1	blaACT	cephalosporin-hydrolyzing_class_C_beta-lactamase_ACT-34	AMR	1146	0	0	0	0	0	0	0	0	0	0	0	0	0	0	0	0	0	0
NG_048622.1	blaACT	cephalosporin-hydrolyzing_class_C_beta-lactamase_ACT-35	AMR	1146	0	0	0	0	0	0	0	0	0	0	0	0	0	0	0	0	0	0
NG_048623.1	blaACT	cephalosporin-hydrolyzing_class_C_beta-lactamase_ACT-36	AMR	1146	0	0	0	0	0	0	0	0	0	0	0	0	0	0	0	0	0	0
NG_048625.1	blaACT	cephalosporin-hydrolyzing_class_C_beta-lactamase_ACT-38	AMR	1146	0	0	0	0	0	0	0	0	0	0	0	0	0	0	0	0	0	0
NG_048626.1	blaACT	cephalosporin-hydrolyzing_class_C_beta-lactamase_ACT-39	AMR	1146	0	0	0	0	0	0	0	0	0	0	0	0	0	0	0	0	0	0
NG_048628.1	blaACT	cephalosporin-hydrolyzing_class_C_beta-lactamase_ACT-5	AMR	1146	0	0	0	0	0	0	0	0	0	0	0	0	0	0	0	0	0	0
NG_048630.1	blaACT	cephalosporin-hydrolyzing_class_C_beta-lactamase_ACT-7	AMR	1146	0	0	0	0	0	0	0	0	0	0	0	0	0	0	0	0	0	0
NG_048631.1	blaACT	cephalosporin-hydrolyzing_class_C_beta-lactamase_ACT-8	AMR	1146	0	0	0	0	0	0	0	0	0	0	0	0	0	0	0	0	0	0
NG_049298.1	blaACT	cephalosporin-hydrolyzing_class_C_beta-lactamase_MIR-14	AMR	1146	0	0	0	0	0	0	0	0	0	0	0	0	0	0	0	0	0	0
NG_079210.1	blaACT	cephalosporin-hydrolyzing_class_C_beta-lactamase_ACT-103	AMR	1146	0	0	0	0	0	0	0	0	0	0	0	0	0	0	0	0	0	0
NG_148604.1	blaACT	cephalosporin-hydrolyzing_class_C_beta-lactamase_ACT-111	AMR	1146	0	0	0	0	0	0	0	0	0	0	0	0	0	0	0	0	0	0
NG_068161.1	blaACT	cephalosporin-hydrolyzing_class_C_beta-lactamase_ACT-84	AMR	1146	0	0	0	0	0	0	0	0	0	0	0	0	0	0	0	0	0	0
NG_156956.1	blaACT	cephalosporin-hydrolyzing_class_C_beta-lactamase_ACT-116	AMR	1146	0	0	0	0	0	0	0	0	0	0	0	0	0	0	0	0	0	0
NG_079208.1	blaACT	cephalosporin-hydrolyzing_class_C_beta-lactamase_ACT-101	AMR	1146	0	0	0	0	0	0	0	0	0	0	0	0	0	0	0	0	0	0
NG_061418.1	blaACT	cephalosporin-hydrolyzing_class_C_beta-lactamase_ACT-57	AMR	1146	0	0	0	0	0	0	0	0	0	0	0	0	0	0	0	0	0	0
NG_242651.1	blaACT	cephalosporin-hydrolyzing_class_C_beta-lactamase_ACT-149	AMR	1146	0	0	0	0	0	0	0	0	0	0	0	0	0	0	0	0	0	0
NG_055670.1	blaACT	cephalosporin-hydrolyzing_class_C_beta-lactamase_ACT-54	AMR	1146	0	0	0	0	0	0	0	0	0	0	0	0	0	0	0	0	0	0
NG_061419.1	blaACT	cephalosporin-hydrolyzing_class_C_beta-lactamase_ACT-58	AMR	1146	0	0	0	0	0	0	0	0	0	0	0	0	0	0	0	0	0	0
NG_061388.1	blaACT	cephalosporin-hydrolyzing_class_C_beta-lactamase_ACT-62	AMR	1146	0	0	0	0	0	0	0	0	0	0	0	0	0	0	0	0	0	0
NG_061402.1	blaACT	cephalosporin-hydrolyzing_class_C_beta-lactamase_ACT-60	AMR	1146	0	0	0	0	0	0	0	0	0	0	0	0	0	0	0	0	0	0
NG_061387.1	blaACT	cephalosporin-hydrolyzing_class_C_beta-lactamase_ACT-61	AMR	1146	0	0	0	0	0	0	0	0	0	0	0	0	0	0	0	0	0	0
NG_061406.1	blaACT	cephalosporin-hydrolyzing_class_C_beta-lactamase_ACT-63	AMR	1146	0	0	0	0	0	0	0	0	0	0	0	0	0	0	0	0	0	0
NG_061401.1	blaACT	cephalosporin-hydrolyzing_class_C_beta-lactamase_ACT-59	AMR	1146	0	0	0	0	0	0	0	0	0	0	0	0	0	0	0	0	0	0
NG_242652.1	blaACT	cephalosporin-hydrolyzing_class_C_beta-lactamase_ACT-150	AMR	1146	0	0	0	0	0	0	0	0	0	0	0	0	0	0	0	0	0	0
NG_070175.1	blaACT	cephalosporin-hydrolyzing_class_C_beta-lactamase_ACT-87	AMR	1146	0	0	0	0	0	0	0	0	0	0	0	0	0	0	0	0	0	0
NG_080768.1	blaACT	cephalosporin-hydrolyzing_class_C_beta-lactamase_ACT-108	AMR	1146	0	0	0	0	0	0	0	0	0	0	0	0	0	0	0	0	0	0
NG_242653.1	blaACT	cephalosporin-hydrolyzing_class_C_beta-lactamase_ACT-151	AMR	1146	0	0	0	0	0	0	0	0	0	0	0	0	0	0	0	0	0	0
NG_066692.1	blaACT	cephalosporin-hydrolyzing_class_C_beta-lactamase_ACT-76	AMR	1146	0	0	0	0	0	0	0	0	0	0	0	0	0	0	0	0	0	0
NG_079883.1	blaACT	cephalosporin-hydrolyzing_class_C_beta-lactamase_ACT-106	AMR	1146	0	0	0	0	0	0	0	0	0	0	0	0	0	0	0	0	0	0
NG_156952.1	blaACT	cephalosporin-hydrolyzing_class_C_beta-lactamase_ACT-112	AMR	1146	0	0	0	0	0	0	0	0	0	0	0	0	0	0	0	0	0	0
NG_064668.1	blaACT	cephalosporin-hydrolyzing_class_C_beta-lactamase_ACT-68	AMR	1146	0	0	0	0	0	0	0	0	0	0	0	0	0	0	0	0	0	0
NG_066689.2	blaACT	cephalosporin-hydrolyzing_class_C_beta-lactamase_ACT-73	AMR	1146	0	0	0	0	0	0	0	0	0	0	0	0	0	0	0	0	0	0
NG_068163.1	blaACT	ceftazidime-hydrolyzing_class_C_beta-lactamase_ACT-86	AMR	1140	0	0	0	0	0	0	0	0	0	0	0	0	0	0	0	0	0	0
NG_068162.1	blaACT	ceftazidime-hydrolyzing_class_C_beta-lactamase_ACT-85	AMR	1140	0	0	0	0	0	0	0	0	0	0	0	0	0	0	0	0	0	0
NG_242654.1	blaACT	cephalosporin-hydrolyzing_class_C_beta-lactamase_ACT-152	AMR	1146	0	0	0	0	0	0	0	0	0	0	0	0	0	0	0	0	0	0
NG_067972.1	blaACT	cephalosporin-hydrolyzing_class_C_beta-lactamase_ACT-78	AMR	1146	0	0	0	0	0	0	0	0	0	0	0	0	0	0	0	0	0	0
NG_067973.1	blaACT	cephalosporin-hydrolyzing_class_C_beta-lactamase_ACT-79	AMR	1146	0	0	0	0	0	0	0	0	0	0	0	0	0	0	0	0	0	0
NG_067974.1	blaACT	cephalosporin-hydrolyzing_class_C_beta-lactamase_ACT-80	AMR	1146	0	0	0	0	0	0	0	0	0	0	0	0	0	0	0	0	0	0
NG_067975.1	blaACT	cephalosporin-hydrolyzing_class_C_beta-lactamase_ACT-81	AMR	1146	0	0	0	0	0	0	0	0	0	0	0	0	0	0	0	0	0	0
NG_067976.1	blaACT	cephalosporin-hydrolyzing_class_C_beta-lactamase_ACT-82	AMR	1146	0	0	0	0	0	0	0	0	0	0	0	0	0	0	0	0	0	0
NG_067977.1	blaACT	cephalosporin-hydrolyzing_class_C_beta-lactamase_ACT-83	AMR	1146	0	0	0	0	0	0	0	0	0	0	0	0	0	0	0	0	0	0
NG_156954.1	blaACT	cephalosporin-hydrolyzing_class_C_beta-lactamase_ACT-114	AMR	1146	0	0	0	0	0	0	0	0	0	0	0	0	0	0	0	0	0	0
NG_074695.1	blaACT	cephalosporin-hydrolyzing_class_C_beta-lactamase_ACT-88	AMR	1146	0	0	0	0	0	0	0	0	0	0	0	0	0	0	0	0	0	0
NG_242655.1	blaACT	cephalosporin-hydrolyzing_class_C_beta-lactamase_ACT-153	AMR	1146	0	0	0	0	0	0	0	0	0	0	0	0	0	0	0	0	0	0
NG_079216.1	blaACT	cephalosporin-hydrolyzing_class_C_beta-lactamase_ACT-99	AMR	1146	0	0	0	0	0	0	0	0	0	0	0	0	0	0	0	0	0	0
NG_242656.1	blaACT	cephalosporin-hydrolyzing_class_C_beta-lactamase_ACT-154	AMR	1146	0	0	0	0	0	0	0	0	0	0	0	0	0	0	0	0	0	0
NG_079211.1	blaACT	cephalosporin-hydrolyzing_class_C_beta-lactamase_ACT-104	AMR	1146	0	0	0	0	0	0	0	0	0	0	0	0	0	0	0	0	0	0
NG_242657.1	blaACT	cephalosporin-hydrolyzing_class_C_beta-lactamase_ACT-155	AMR	1146	0	0	0	0	0	0	0	0	0	0	0	0	0	0	0	0	0	0
NG_242658.1	blaACT	cephalosporin-hydrolyzing_class_C_beta-lactamase_ACT-156	AMR	1146	0	0	0	0	0	0	0	0	0	0	0	0	0	0	0	0	0	0
NG_242659.1	blaACT	cephalosporin-hydrolyzing_class_C_beta-lactamase_ACT-157	AMR	1146	0	0	0	0	0	0	0	0	0	0	0	0	0	0	0	0	0	0
NG_242660.1	blaACT	cephalosporin-hydrolyzing_class_C_beta-lactamase_ACT-158	AMR	1146	0	0	0	0	0	0	0	0	0	0	0	0	0	0	0	0	0	0
NG_079215.1	blaACT	cephalosporin-hydrolyzing_class_C_beta-lactamase_ACT-98	AMR	1146	0	0	0	0	0	0	0	0	0	0	0	0	0	0	0	0	0	0
NG_242661.1	blaACT	cephalosporin-hydrolyzing_class_C_beta-lactamase_ACT-159	AMR	1146	0	0	0	0	0	0	0	0	0	0	0	0	0	0	0	0	0	0
NG_079207.1	blaACT	cephalosporin-hydrolyzing_class_C_beta-lactamase_ACT-100	AMR	1146	0	0	0	0	0	0	0	0	0	0	0	0	0	0	0	0	0	0
NG_079213.1	blaACT	cephalosporin-hydrolyzing_class_C_beta-lactamase_ACT-96	AMR	1146	0	0	0	0	0	0	0	0	0	0	0	0	0	0	0	0	0	0
NG_079214.1	blaACT	cephalosporin-hydrolyzing_class_C_beta-lactamase_ACT-97	AMR	1146	0	0	0	0	0	0	0	0	0	0	0	0	0	0	0	0	0	0
NG_079882.1	blaACT	cephalosporin-hydrolyzing_class_C_beta-lactamase_ACT-105	AMR	1146	0	0	0	0	0	0	0	0	0	0	0	0	0	0	0	0	0	0
NG_079884.1	blaACT	cephalosporin-hydrolyzing_class_C_beta-lactamase_ACT-107	AMR	1146	0	0	0	0	0	0	0	0	0	0	0	0	0	0	0	0	0	0
NG_242662.1	blaACT	cephalosporin-hydrolyzing_class_C_beta-lactamase_ACT-160	AMR	1146	0	0	0	0	0	0	0	0	0	0	0	0	0	0	0	0	0	0
NG_080769.1	blaACT	extended_spectrum_class_C_beta-lactamase_ACT-GC1	AMR	1155	0	0	0	0	0	0	0	0	0	0	0	0	0	0	0	0	0	0
NG_148603.1	blaACT	cephalosporin-hydrolyzing_class_C_beta-lactamase_ACT-110	AMR	1146	0	0	0	0	0	0	0	0	0	0	0	0	0	0	0	0	0	0
NG_148608.1	blaACT	cephalosporin-hydrolyzing_class_C_beta-lactamase_ACT-94	AMR	1146	0	0	0	0	0	0	0	0	0	0	0	0	0	0	0	0	0	0
NG_242663.1	blaACT	cephalosporin-hydrolyzing_class_C_beta-lactamase_ACT-161	AMR	1146	0	0	0	0	0	0	0	0	0	0	0	0	0	0	0	0	0	0
NG_242664.1	blaACT	cephalosporin-hydrolyzing_class_C_beta-lactamase_ACT-162	AMR	1146	0	0	0	0	0	0	0	0	0	0	0	0	0	0	0	0	0	0
NG_148605.1	blaACT	cephalosporin-hydrolyzing_class_C_beta-lactamase_ACT-91	AMR	1146	0	0	0	0	0	0	0	0	0	0	0	0	0	0	0	0	0	0
NG_148606.1	blaACT	cephalosporin-hydrolyzing_class_C_beta-lactamase_ACT-92	AMR	1146	0	0	0	0	0	0	0	0	0	0	0	0	0	0	0	0	0	0
NG_156953.1	blaACT	cephalosporin-hydrolyzing_class_C_beta-lactamase_ACT-113	AMR	1146	0	0	0	0	0	0	0	0	0	0	0	0	0	0	0	0	0	0
NG_156957.1	blaACT	cephalosporin-hydrolyzing_class_C_beta-lactamase_ACT-117	AMR	1146	0	0	0	0	0	0	0	0	0	0	0	0	0	0	0	0	0	0
NG_156958.1	blaACT	cephalosporin-hydrolyzing_class_C_beta-lactamase_ACT-118	AMR	1146	0	0	0	0	0	0	0	0	0	0	0	0	0	0	0	0	0	0
NG_156959.1	blaACT	cephalosporin-hydrolyzing_class_C_beta-lactamase_ACT-119	AMR	1146	0	0	0	0	0	0	0	0	0	0	0	0	0	0	0	0	0	0
NG_231530.1	blaACT	cephalosporin-hydrolyzing_class_C_beta-lactamase_ACT-120	AMR	1146	0	0	0	0	0	0	0	0	0	0	0	0	0	0	0	0	0	0
NG_231531.1	blaACT	cephalosporin-hydrolyzing_class_C_beta-lactamase_ACT-121	AMR	1146	0	0	0	0	0	0	0	0	0	0	0	0	0	0	0	0	0	0
NG_231532.1	blaACT	cephalosporin-hydrolyzing_class_C_beta-lactamase_ACT-122	AMR	1146	0	0	0	0	0	0	0	0	0	0	0	0	0	0	0	0	0	0
NG_231533.1	blaACT	cephalosporin-hydrolyzing_class_C_beta-lactamase_ACT-123	AMR	1146	0	0	0	0	0	0	0	0	0	0	0	0	0	0	0	0	0	0
NG_231534.1	blaACT	cephalosporin-hydrolyzing_class_C_beta-lactamase_ACT-124	AMR	1146	0	0	0	0	0	0	0	0	0	0	0	0	0	0	0	0	0	0
NG_242665.1	blaACT	cephalosporin-hydrolyzing_class_C_beta-lactamase_ACT-163	AMR	1146	0	0	0	0	0	0	0	0	0	0	0	0	0	0	0	0	0	0
NG_242666.1	blaACT	cephalosporin-hydrolyzing_class_C_beta-lactamase_ACT-164	AMR	1146	0	0	0	0	0	0	0	0	0	0	0	0	0	0	0	0	0	0
NG_242667.1	blaACT	cephalosporin-hydrolyzing_class_C_beta-lactamase_ACT-165	AMR	1146	0	0	0	0	0	0	0	0	0	0	0	0	0	0	0	0	0	0
NG_242668.1	blaACT	cephalosporin-hydrolyzing_class_C_beta-lactamase_ACT-166	AMR	1146	0	0	0	0	0	0	0	0	0	0	0	0	0	0	0	0	0	0
NG_242642.1	blaACT	cephalosporin-hydrolyzing_class_C_beta-lactamase_ACT-140	AMR	1146	0	0	0	0	0	0	0	0	0	0	0	0	0	0	0	0	0	0
NG_242669.1	blaACT	cephalosporin-hydrolyzing_class_C_beta-lactamase_ACT-167	AMR	1146	0	0	0	0	0	0	0	0	0	0	0	0	0	0	0	0	0	0
NG_242670.1	blaACT	cephalosporin-hydrolyzing_class_C_beta-lactamase_ACT-168	AMR	1146	0	0	0	0	0	0	0	0	0	0	0	0	0	0	0	0	0	0
NG_242671.1	blaACT	cephalosporin-hydrolyzing_class_C_beta-lactamase_ACT-169	AMR	1146	0	0	0	0	0	0	0	0	0	0	0	0	0	0	0	0	0	0
NG_242672.1	blaACT	cephalosporin-hydrolyzing_class_C_beta-lactamase_ACT-170	AMR	1146	0	0	0	0	0	0	0	0	0	0	0	0	0	0	0	0	0	0
NG_242673.1	blaACT	cephalosporin-hydrolyzing_class_C_beta-lactamase_ACT-171	AMR	1146	0	0	0	0	0	0	0	0	0	0	0	0	0	0	0	0	0	0
NG_242674.1	blaACT	cephalosporin-hydrolyzing_class_C_beta-lactamase_ACT-172	AMR	1146	0	0	0	0	0	0	0	0	0	0	0	0	0	0	0	0	0	0
NG_242675.1	blaACT	cephalosporin-hydrolyzing_class_C_beta-lactamase_ACT-173	AMR	1143	0	0	0	0	0	0	0	0	0	0	0	0	0	0	0	0	0	0
NG_242676.1	blaACT	cephalosporin-hydrolyzing_class_C_beta-lactamase_ACT-174	AMR	1146	0	0	0	0	0	0	0	0	0	0	0	0	0	0	0	0	0	0
NG_242677.1	blaACT	cephalosporin-hydrolyzing_class_C_beta-lactamase_ACT-175	AMR	1146	0	0	0	0	0	0	0	0	0	0	0	0	0	0	0	0	0	0
NG_242678.1	blaACT	cephalosporin-hydrolyzing_class_C_beta-lactamase_ACT-176	AMR	1146	0	0	0	0	0	0	0	0	0	0	0	0	0	0	0	0	0	0
NG_242679.1	blaACT	cephalosporin-hydrolyzing_class_C_beta-lactamase_ACT-177	AMR	1143	0	0	0	0	0	0	0	0	0	0	0	0	0	0	0	0	0	0
NG_242680.1	blaACT	cephalosporin-hydrolyzing_class_C_beta-lactamase_ACT-178	AMR	1146	0	0	0	0	0	0	0	0	0	0	0	0	0	0	0	0	0	0
NG_242681.1	blaACT	cephalosporin-hydrolyzing_class_C_beta-lactamase_ACT-179	AMR	1146	0	0	0	0	0	0	0	0	0	0	0	0	0	0	0	0	0	0
NG_242682.1	blaACT	cephalosporin-hydrolyzing_class_C_beta-lactamase_ACT-180	AMR	1146	0	0	0	0	0	0	0	0	0	0	0	0	0	0	0	0	0	0
NG_242683.1	blaACT	cephalosporin-hydrolyzing_class_C_beta-lactamase_ACT-181	AMR	1146	0	0	0	0	0	0	0	0	0	0	0	0	0	0	0	0	0	0
NG_242684.1	blaACT	cephalosporin-hydrolyzing_class_C_beta-lactamase_ACT-182	AMR	1146	0	0	0	0	0	0	0	0	0	0	0	0	0	0	0	0	0	0
NG_242685.1	blaACT	cephalosporin-hydrolyzing_class_C_beta-lactamase_ACT-183	AMR	1146	0	0	0	0	0	0	0	0	0	0	0	0	0	0	0	0	0	0
NG_242686.1	blaACT	cephalosporin-hydrolyzing_class_C_beta-lactamase_ACT-184	AMR	1146	0	0	0	0	0	0	0	0	0	0	0	0	0	0	0	0	0	0
NG_242687.1	blaACT	cephalosporin-hydrolyzing_class_C_beta-lactamase_ACT-185	AMR	1146	0	0	0	0	0	0	0	0	0	0	0	0	0	0	0	0	0	0
NG_242688.1	blaACT	cephalosporin-hydrolyzing_class_C_beta-lactamase_ACT-186	AMR	1146	0	0	0	0	0	0	0	0	0	0	0	0	0	0	0	0	0	0
NG_242689.1	blaACT	cephalosporin-hydrolyzing_class_C_beta-lactamase_ACT-187	AMR	1146	0	0	0	0	0	0	0	0	0	0	0	0	0	0	0	0	0	0
NG_242690.1	blaACT	cephalosporin-hydrolyzing_class_C_beta-lactamase_ACT-188	AMR	1146	0	0	0	0	0	0	0	0	0	0	0	0	0	0	0	0	0	0
NG_242691.1	blaACT	cephalosporin-hydrolyzing_class_C_beta-lactamase_ACT-189	AMR	1146	0	0	0	0	0	0	0	0	0	0	0	0	0	0	0	0	0	0
NG_242692.1	blaACT	cephalosporin-hydrolyzing_class_C_beta-lactamase_ACT-190	AMR	1146	0	0	0	0	0	0	0	0	0	0	0	0	0	0	0	0	0	0
NG_242693.1	blaACT	cephalosporin-hydrolyzing_class_C_beta-lactamase_ACT-191	AMR	1146	0	0	0	0	0	0	0	0	0	0	0	0	0	0	0	0	0	0
NG_242694.1	blaACT	cephalosporin-hydrolyzing_class_C_beta-lactamase_ACT-192	AMR	1146	0	0	0	0	0	0	0	0	0	0	0	0	0	0	0	0	0	0
NG_242695.1	blaACT	cephalosporin-hydrolyzing_class_C_beta-lactamase_ACT-193	AMR	1146	0	0	0	0	0	0	0	0	0	0	0	0	0	0	0	0	0	0
NG_242696.1	blaACT	cephalosporin-hydrolyzing_class_C_beta-lactamase_ACT-194	AMR	1146	0	0	0	0	0	0	0	0	0	0	0	0	0	0	0	0	0	0
NG_048684.1	blaADC	extended-spectrum_class_C_beta-lactamase_ADC-79	AMR	1152	0	0	0	0	0	0	0	0	0	0	0	0	0	0	0	0	0	0
NG_061392.1	blaADC	extended-spectrum_class_C_beta-lactamase_ADC-176	AMR	1167	0	0	0	0	0	0	0	0	0	0	0	0	0	0	0	0	0	0
NG_071187.1	blaADC	extended-spectrum_class_C_beta-lactamase_ADC-241	AMR	1152	0	0	0	0	0	0	0	0	0	0	0	0	0	0	0	0	0	0
NG_071189.1	blaADC	extended-spectrum_class_C_beta-lactamase_ADC-243	AMR	1152	0	0	0	0	0	0	0	0	0	0	0	0	0	0	0	0	0	0
NG_071195.1	blaADC	extended-spectrum_class_C_beta-lactamase_ADC-249	AMR	1152	0	0	0	0	0	0	0	0	0	0	0	0	0	0	0	0	0	0
NG_149679.1	blaADC	extended-spectrum_class_C_beta-lactamase_ADC-291	AMR	1152	0	0	0	0	0	0	0	0	0	0	0	0	0	0	0	0	0	0
NG_156964.1	blaADC	extended-spectrum_class_C_beta-lactamase_ADC-302	AMR	1152	0	0	0	0	0	0	0	0	0	0	0	0	0	0	0	0	0	0
NG_048679.1	blaADC	extended-spectrum_class_C_beta-lactamase_ADC-74	AMR	1152	0	0	0	0	0	0	0	0	0	0	0	0	0	0	0	0	0	0
NG_048635.1	blaADC	extended-spectrum_class_C_beta-lactamase_ADC-11	AMR	1152	0	0	0	0	0	0	0	0	0	0	0	0	0	0	0	0	0	0
NG_071186.1	blaADC	extended-spectrum_class_C_beta-lactamase_ADC-240	AMR	1152	0	0	0	0	0	0	0	0	0	0	0	0	0	0	0	0	0	0
NG_061391.1	blaADC	extended-spectrum_class_C_beta-lactamase_ADC-175	AMR	1152	0	0	0	0	0	0	0	0	0	0	0	0	0	0	0	0	0	0
NG_064696.1	blaADC	extended-spectrum_class_C_beta-lactamase_ADC-140	AMR	1152	0	0	0	0	0	0	0	0	0	0	0	0	0	0	0	0	0	0
NG_064708.1	blaADC	extended-spectrum_class_C_beta-lactamase_ADC-185	AMR	1152	0	0	0	0	0	0	0	0	0	0	0	0	0	0	0	0	0	0
NG_056172.1	blaADC	extended-spectrum_class_C_beta-lactamase_ADC-169	AMR	1152	0	0	0	0	0	0	0	0	0	0	0	0	0	0	0	0	0	0
NG_064699.1	blaADC	cefepime-hydrolyzing_class_C_beta-lactamase_ADC-144	AMR	1152	0	0	0	0	0	0	0	0	0	0	0	0	0	0	0	0	0	0
NG_064674.1	blaADC	extended-spectrum_class_C_beta-lactamase_ADC-115	AMR	1152	0	0	0	0	0	0	0	0	0	0	0	0	0	0	0	0	0	0
NG_050718.1	blaADC	extended-spectrum_class_C_beta-lactamase_ADC-82	AMR	1152	0	0	0	0	0	0	0	0	0	0	0	0	0	0	0	0	0	0
NG_048649.1	blaADC	extended-spectrum_class_C_beta-lactamase_ADC-25	AMR	1152	0	0	0	0	0	0	0	0	0	0	0	0	0	0	0	0	0	0
NG_048652.1	blaADC	extended-spectrum_class_C_beta-lactamase_ADC-30	AMR	1152	0	0	0	0	0	0	0	0	0	0	0	0	0	0	0	0	0	0
NG_048678.1	blaADC	extended-spectrum_class_C_beta-lactamase_ADC-73	AMR	1152	0	0	0	0	0	0	0	0	0	0	0	0	0	0	0	0	0	0
NG_056059.1	blaADC	cefepime-hydrolyzing_class_C_beta-lactamase_ADC-33	AMR	1155	0	0	0	0	0	0	0	0	0	0	0	0	0	0	0	0	0	0
NG_051452.1	blaADC	extended-spectrum_class_C_beta-lactamase_ADC-88	AMR	1152	0	0	0	0	0	0	0	0	0	0	0	0	0	0	0	0	0	0
NG_050716.1	blaADC	extended-spectrum_class_C_beta-lactamase_ADC-31	AMR	1152	0	0	0	0	0	0	0	0	0	0	0	0	0	0	0	0	0	0
NG_067197.1	blaADC	extended-spectrum_class_C_beta-lactamase_ADC-226	AMR	1152	0	0	0	0	0	0	0	0	0	0	0	0	0	0	0	0	0	0
NG_156965.1	blaADC	extended-spectrum_class_C_beta-lactamase_ADC-303	AMR	1152	0	0	0	0	0	0	0	0	0	0	0	0	0	0	0	0	0	0
NG_051494.1	blaADC	extended-spectrum_class_C_beta-lactamase_ADC-57	AMR	1152	0	0	0	0	0	0	0	0	0	0	0	0	0	0	0	0	0	0
NG_055786.1	blaADC	extended-spectrum_class_C_beta-lactamase_ADC-158	AMR	1152	0	0	0	0	0	0	0	0	0	0	0	0	0	0	0	0	0	0
NG_048663.1	blaADC	extended-spectrum_class_C_beta-lactamase_ADC-52	AMR	1152	0	0	0	0	0	0	0	0	0	0	0	0	0	0	0	0	0	0
NG_054691.1	blaADC	extended-spectrum_class_C_beta-lactamase_ADC-152	AMR	1152	0	0	0	0	0	0	0	0	0	0	0	0	0	0	0	0	0	0
NG_048681.1	blaADC	extended-spectrum_class_C_beta-lactamase_ADC-76	AMR	1152	0	0	0	0	0	0	0	0	0	0	0	0	0	0	0	0	0	0
NG_048650.1	blaADC	extended-spectrum_class_C_beta-lactamase_ADC-26	AMR	1152	0	0	0	0	0	0	0	0	0	0	0	0	0	0	0	0	0	0
NG_056107.1	blaADC	extended-spectrum_class_C_beta-lactamase_ADC-165	AMR	1152	0	0	0	0	0	0	0	0	0	0	0	0	0	0	0	0	0	0
NG_056109.1	blaADC	extended-spectrum_class_C_beta-lactamase_ADC-167	AMR	1152	0	0	0	0	0	0	0	0	0	0	0	0	0	0	0	0	0	0
NG_203377.1	blaADC	extended-spectrum_class_C_beta-lactamase_ADC-334	AMR	1152	0	0	0	0	0	0	0	0	0	0	0	0	0	0	0	0	0	0
NG_071184.1	blaADC	extended-spectrum_class_C_beta-lactamase_ADC-238	AMR	1152	0	0	0	0	0	0	0	0	0	0	0	0	0	0	0	0	0	0
NG_048642.1	blaADC	extended-spectrum_class_C_beta-lactamase_ADC-18	AMR	1152	0	0	0	0	0	0	0	0	0	0	0	0	0	0	0	0	0	0
NG_064678.1	blaADC	extended-spectrum_class_C_beta-lactamase_ADC-120	AMR	1152	0	0	0	0	0	0	0	0	0	0	0	0	0	0	0	0	0	0
NG_064676.1	blaADC	extended-spectrum_class_C_beta-lactamase_ADC-117	AMR	1152	0	0	0	0	0	0	0	0	0	0	0	0	0	0	0	0	0	0
NG_064714.1	blaADC	extended-spectrum_class_C_beta-lactamase_ADC-191	AMR	1152	0	0	0	0	0	0	0	0	0	0	0	0	0	0	0	0	0	0
NG_064684.1	blaADC	extended-spectrum_class_C_beta-lactamase_ADC-128	AMR	1152	0	0	0	0	0	0	0	0	0	0	0	0	0	0	0	0	0	0
NG_064689.1	blaADC	extended-spectrum_class_C_beta-lactamase_ADC-133	AMR	1152	0	0	0	0	0	0	0	0	0	0	0	0	0	0	0	0	0	0
NG_064687.1	blaADC	extended-spectrum_class_C_beta-lactamase_ADC-131	AMR	1152	0	0	0	0	0	0	0	0	0	0	0	0	0	0	0	0	0	0
NG_064677.1	blaADC	extended-spectrum_class_C_beta-lactamase_ADC-119	AMR	1152	0	0	0	0	0	0	0	0	0	0	0	0	0	0	0	0	0	0
NG_048633.1	blaADC	extended-spectrum_class_C_beta-lactamase_ADC-1	AMR	1152	0	0	0	0	0	0	0	0	0	0	0	0	0	0	0	0	0	0
NG_050717.1	blaADC	extended-spectrum_class_C_beta-lactamase_ADC-32	AMR	1152	0	0	0	0	0	0	0	0	0	0	0	0	0	0	0	0	0	0
NG_048644.1	blaADC	extended-spectrum_class_C_beta-lactamase_ADC-2	AMR	1152	0	0	0	0	0	0	0	0	0	0	0	0	0	0	0	0	0	0
NG_064691.1	blaADC	extended-spectrum_class_C_beta-lactamase_ADC-135	AMR	1152	0	0	0	0	0	0	0	0	0	0	0	0	0	0	0	0	0	0
NG_064681.1	blaADC	extended-spectrum_class_C_beta-lactamase_ADC-123	AMR	1152	0	0	0	0	0	0	0	0	0	0	0	0	0	0	0	0	0	0
NG_064686.1	blaADC	extended-spectrum_class_C_beta-lactamase_ADC-130	AMR	1152	0	0	0	0	0	0	0	0	0	0	0	0	0	0	0	0	0	0
NG_064685.1	blaADC	extended-spectrum_class_C_beta-lactamase_ADC-129	AMR	1152	0	0	0	0	0	0	0	0	0	0	0	0	0	0	0	0	0	0
NG_064683.1	blaADC	extended-spectrum_class_C_beta-lactamase_ADC-127	AMR	1152	0	0	0	0	0	0	0	0	0	0	0	0	0	0	0	0	0	0
NG_064688.1	blaADC	extended-spectrum_class_C_beta-lactamase_ADC-132	AMR	1152	0	0	0	0	0	0	0	0	0	0	0	0	0	0	0	0	0	0
NG_064679.1	blaADC	extended-spectrum_class_C_beta-lactamase_ADC-121	AMR	1152	0	0	0	0	0	0	0	0	0	0	0	0	0	0	0	0	0	0
NG_064680.1	blaADC	extended-spectrum_class_C_beta-lactamase_ADC-122	AMR	1152	0	0	0	0	0	0	0	0	0	0	0	0	0	0	0	0	0	0
NG_055285.1	blaADC	extended-spectrum_class_C_beta-lactamase_ADC-155	AMR	1152	0	0	0	0	0	0	0	0	0	0	0	0	0	0	0	0	0	0
NG_064682.1	blaADC	extended-spectrum_class_C_beta-lactamase_ADC-125	AMR	1152	0	0	0	0	0	0	0	0	0	0	0	0	0	0	0	0	0	0
NG_054996.1	blaADC	extended-spectrum_class_C_beta-lactamase_ADC-154	AMR	1152	0	0	0	0	0	0	0	0	0	0	0	0	0	0	0	0	0	0
NG_064690.1	blaADC	extended-spectrum_class_C_beta-lactamase_ADC-134	AMR	1152	0	0	0	0	0	0	0	0	0	0	0	0	0	0	0	0	0	0
NG_156963.1	blaADC	extended-spectrum_class_C_beta-lactamase_ADC-295	AMR	1152	0	0	0	0	0	0	0	0	0	0	0	0	0	0	0	0	0	0
NG_064716.1	blaADC	extended-spectrum_class_C_beta-lactamase_ADC-193	AMR	1152	0	0	0	0	0	0	0	0	0	0	0	0	0	0	0	0	0	0
NG_064704.1	blaADC	extended-spectrum_class_C_beta-lactamase_ADC-149	AMR	1152	0	0	0	0	0	0	0	0	0	0	0	0	0	0	0	0	0	0
NG_064692.1	blaADC	extended-spectrum_class_C_beta-lactamase_ADC-136	AMR	1152	0	0	0	0	0	0	0	0	0	0	0	0	0	0	0	0	0	0
NG_064693.1	blaADC	extended-spectrum_class_C_beta-lactamase_ADC-137	AMR	1152	0	0	0	0	0	0	0	0	0	0	0	0	0	0	0	0	0	0
NG_064694.1	blaADC	extended-spectrum_class_C_beta-lactamase_ADC-138	AMR	1152	0	0	0	0	0	0	0	0	0	0	0	0	0	0	0	0	0	0
NG_242538.1	blaADC	extended-spectrum_class_C_beta-lactamase_ADC-350	AMR	1152	0	0	0	0	0	0	0	0	0	0	0	0	0	0	0	0	0	0
NG_064705.1	blaADC	extended-spectrum_class_C_beta-lactamase_ADC-150	AMR	1152	0	0	0	0	0	0	0	0	0	0	0	0	0	0	0	0	0	0
NG_051317.1	blaADC	extended-spectrum_class_C_beta-lactamase_ADC-70	AMR	1152	0	0	0	0	0	0	0	0	0	0	0	0	0	0	0	0	0	0
NG_048669.1	blaADC	extended-spectrum_class_C_beta-lactamase_ADC-6	AMR	1152	0	0	0	0	0	0	0	0	0	0	0	0	0	0	0	0	0	0
NG_064675.1	blaADC	extended-spectrum_class_C_beta-lactamase_ADC-116	AMR	1152	0	0	0	0	0	0	0	0	0	0	0	0	0	0	0	0	0	0
NG_071194.1	blaADC	extended-spectrum_class_C_beta-lactamase_ADC-248	AMR	1152	0	0	0	0	0	0	0	0	0	0	0	0	0	0	0	0	0	0
NG_071201.1	blaADC	extended-spectrum_class_C_beta-lactamase_ADC-255	AMR	1152	0	0	0	0	0	0	0	0	0	0	0	0	0	0	0	0	0	0
NG_055286.1	blaADC	extended-spectrum_class_C_beta-lactamase_ADC-156	AMR	1152	0	0	0	0	0	0	0	0	0	0	0	0	0	0	0	0	0	0
NG_048686.1	blaADC	extended-spectrum_class_C_beta-lactamase_ADC-80	AMR	1152	0	0	0	0	0	0	0	0	0	0	0	0	0	0	0	0	0	0
NG_156977.1	blaADC	extended-spectrum_class_C_beta-lactamase_ADC-315	AMR	1152	0	0	0	0	0	0	0	0	0	0	0	0	0	0	0	0	0	0
NG_067204.1	blaADC	cefepime-hydrolyzing_class_C_beta-lactamase_ADC-233	AMR	1155	0	0	0	0	0	0	0	0	0	0	0	0	0	0	0	0	0	0
NG_067193.1	blaADC	extended-spectrum_class_C_beta-lactamase_ADC-222	AMR	1152	0	0	0	0	0	0	0	0	0	0	0	0	0	0	0	0	0	0
NG_056163.1	blaADC	cefepime-hydrolyzing_class_C_beta-lactamase_ADC-171	AMR	1155	0	0	0	0	0	0	0	0	0	0	0	0	0	0	0	0	0	0
NG_048661.1	blaADC	extended-spectrum_class_C_beta-lactamase_ADC-50	AMR	1152	0	0	0	0	0	0	0	0	0	0	0	0	0	0	0	0	0	0
NG_048666.1	blaADC	cefepime-hydrolyzing_class_C_beta-lactamase_ADC-56	AMR	1152	0	0	0	0	0	0	0	0	0	0	0	0	0	0	0	0	0	0
NG_066492.1	blaADC	extended-spectrum_class_C_beta-lactamase_ADC-212	AMR	1155	0	0	0	0	0	0	0	0	0	0	0	0	0	0	0	0	0	0
NG_071192.1	blaADC	extended-spectrum_class_C_beta-lactamase_ADC-246	AMR	1152	0	0	0	0	0	0	0	0	0	0	0	0	0	0	0	0	0	0
NG_056060.1	blaADC	extended-spectrum_class_C_beta-lactamase_ADC-162	AMR	1152	0	0	0	0	0	0	0	0	0	0	0	0	0	0	0	0	0	0
NG_071185.1	blaADC	extended-spectrum_class_C_beta-lactamase_ADC-239	AMR	1152	0	0	0	0	0	0	0	0	0	0	0	0	0	0	0	0	0	0
NG_071200.1	blaADC	extended-spectrum_class_C_beta-lactamase_ADC-254	AMR	1152	0	0	0	0	0	0	0	0	0	0	0	0	0	0	0	0	0	0
NG_066483.1	blaADC	extended-spectrum_class_C_beta-lactamase_ADC-203	AMR	1152	0	0	0	0	0	0	0	0	0	0	0	0	0	0	0	0	0	0
NG_071191.1	blaADC	extended-spectrum_class_C_beta-lactamase_ADC-245	AMR	1152	0	0	0	0	0	0	0	0	0	0	0	0	0	0	0	0	0	0
NG_071190.1	blaADC	extended-spectrum_class_C_beta-lactamase_ADC-244	AMR	1152	0	0	0	0	0	0	0	0	0	0	0	0	0	0	0	0	0	0
NG_081679.1	blaADC	extended-spectrum_class_C_beta-lactamase_ADC-269	AMR	1152	0	0	0	0	0	0	0	0	0	0	0	0	0	0	0	0	0	0
NG_056162.1	blaADC	cefepime-hydrolyzing_class_C_beta-lactamase_ADC-172	AMR	1155	0	0	0	0	0	0	0	0	0	0	0	0	0	0	0	0	0	0
NG_156972.1	blaADC	extended-spectrum_class_C_beta-lactamase_ADC-310	AMR	1152	0	0	0	0	0	0	0	0	0	0	0	0	0	0	0	0	0	0
NG_231540.1	blaADC	extended-spectrum_class_C_beta-lactamase_ADC-343	AMR	1152	0	0	0	0	0	0	0	0	0	0	0	0	0	0	0	0	0	0
NG_055788.1	blaADC	extended-spectrum_class_C_beta-lactamase_ADC-160	AMR	1152	0	0	0	0	0	0	0	0	0	0	0	0	0	0	0	0	0	0
NG_064695.1	blaADC	extended-spectrum_class_C_beta-lactamase_ADC-139	AMR	1152	0	0	0	0	0	0	0	0	0	0	0	0	0	0	0	0	0	0
NG_048658.1	blaADC	extended-spectrum_class_C_beta-lactamase_ADC-43	AMR	1152	0	0	0	0	0	0	0	0	0	0	0	0	0	0	0	0	0	0
NG_071193.1	blaADC	extended-spectrum_class_C_beta-lactamase_ADC-247	AMR	1152	0	0	0	0	0	0	0	0	0	0	0	0	0	0	0	0	0	0
NG_064697.1	blaADC	extended-spectrum_class_C_beta-lactamase_ADC-141	AMR	1152	0	0	0	0	0	0	0	0	0	0	0	0	0	0	0	0	0	0
NG_056106.1	blaADC	extended-spectrum_class_C_beta-lactamase_ADC-164	AMR	1152	0	0	0	0	0	0	0	0	0	0	0	0	0	0	0	0	0	0
NG_056164.1	blaADC	cefepime-hydrolyzing_class_C_beta-lactamase_ADC-173	AMR	1155	0	0	0	0	0	0	0	0	0	0	0	0	0	0	0	0	0	0
NG_064698.1	blaADC	extended-spectrum_class_C_beta-lactamase_ADC-143	AMR	1152	0	0	0	0	0	0	0	0	0	0	0	0	0	0	0	0	0	0
NG_048671.1	blaADC	extended-spectrum_class_C_beta-lactamase_ADC-61	AMR	1152	0	0	0	0	0	0	0	0	0	0	0	0	0	0	0	0	0	0
NG_055787.1	blaADC	extended-spectrum_class_C_beta-lactamase_ADC-159	AMR	1152	0	0	0	0	0	0	0	0	0	0	0	0	0	0	0	0	0	0
NG_081689.1	blaADC	extended-spectrum_class_C_beta-lactamase_ADC-279	AMR	1152	0	0	0	0	0	0	0	0	0	0	0	0	0	0	0	0	0	0
NG_048660.1	blaADC	extended-spectrum_class_C_beta-lactamase_ADC-5	AMR	1152	0	0	0	0	0	0	0	0	0	0	0	0	0	0	0	0	0	0
NG_066495.1	blaADC	extended-spectrum_class_C_beta-lactamase_ADC-215	AMR	1152	0	0	0	0	0	0	0	0	0	0	0	0	0	0	0	0	0	0
NG_066496.1	blaADC	extended-spectrum_class_C_beta-lactamase_ADC-216	AMR	1152	0	0	0	0	0	0	0	0	0	0	0	0	0	0	0	0	0	0
NG_066499.1	blaADC	cefepime-hydrolyzing_class_C_beta-lactamase_ADC-219	AMR	1155	0	0	0	0	0	0	0	0	0	0	0	0	0	0	0	0	0	0
NG_064703.1	blaADC	extended-spectrum_class_C_beta-lactamase_ADC-148	AMR	1152	0	0	0	0	0	0	0	0	0	0	0	0	0	0	0	0	0	0
NG_064701.1	blaADC	extended-spectrum_class_C_beta-lactamase_ADC-146	AMR	1152	0	0	0	0	0	0	0	0	0	0	0	0	0	0	0	0	0	0
NG_064700.1	blaADC	extended-spectrum_class_C_beta-lactamase_ADC-145	AMR	1152	0	0	0	0	0	0	0	0	0	0	0	0	0	0	0	0	0	0
NG_064702.1	blaADC	extended-spectrum_class_C_beta-lactamase_ADC-147	AMR	1152	0	0	0	0	0	0	0	0	0	0	0	0	0	0	0	0	0	0
NG_063832.1	blaADC	extended-spectrum_class_C_beta-lactamase_ADC-181	AMR	1152	0	0	0	0	0	0	0	0	0	0	0	0	0	0	0	0	0	0
NG_078048.1	blaADC	extended-spectrum_class_C_beta-lactamase_ADC-259	AMR	1152	0	0	0	0	0	0	0	0	0	0	0	0	0	0	0	0	0	0
NG_071188.1	blaADC	extended-spectrum_class_C_beta-lactamase_ADC-242	AMR	1152	0	0	0	0	0	0	0	0	0	0	0	0	0	0	0	0	0	0
NG_056105.1	blaADC	extended-spectrum_class_C_beta-lactamase_ADC-163	AMR	1152	0	0	0	0	0	0	0	0	0	0	0	0	0	0	0	0	0	0
NG_228665.1	blaADC	extended-spectrum_class_C_beta-lactamase_ADC-336	AMR	1152	0	0	0	0	0	0	0	0	0	0	0	0	0	0	0	0	0	0
NG_048683.1	blaADC	extended-spectrum_class_C_beta-lactamase_ADC-78	AMR	1152	0	0	0	0	0	0	0	0	0	0	0	0	0	0	0	0	0	0
NG_063833.1	blaADC	extended-spectrum_class_C_beta-lactamase_ADC-182	AMR	1161	0	0	0	0	0	0	0	0	0	0	0	0	0	0	0	0	0	0
NG_064707.1	blaADC	extended-spectrum_class_C_beta-lactamase_ADC-184	AMR	1152	0	0	0	0	0	0	0	0	0	0	0	0	0	0	0	0	0	0
NG_048687.1	blaADC	extended-spectrum_class_C_beta-lactamase_ADC-81	AMR	1167	0	0	0	0	0	0	0	0	0	0	0	0	0	0	0	0	0	0
NG_066494.1	blaADC	extended-spectrum_class_C_beta-lactamase_ADC-214	AMR	1152	0	0	0	0	0	0	0	0	0	0	0	0	0	0	0	0	0	0
NG_066497.1	blaADC	extended-spectrum_class_C_beta-lactamase_ADC-217	AMR	1152	0	0	0	0	0	0	0	0	0	0	0	0	0	0	0	0	0	0
NG_064706.1	blaADC	extended-spectrum_class_C_beta-lactamase_ADC-151	AMR	1152	0	0	0	0	0	0	0	0	0	0	0	0	0	0	0	0	0	0
NG_048634.1	blaADC	extended-spectrum_class_C_beta-lactamase_ADC-10	AMR	1167	0	0	0	0	0	0	0	0	0	0	0	0	0	0	0	0	0	0
NG_048636.1	blaADC	extended-spectrum_class_C_beta-lactamase_ADC-12	AMR	1152	0	0	0	0	0	0	0	0	0	0	0	0	0	0	0	0	0	0
NG_048637.1	blaADC	extended-spectrum_class_C_beta-lactamase_ADC-13	AMR	1152	0	0	0	0	0	0	0	0	0	0	0	0	0	0	0	0	0	0
NG_048638.1	blaADC	extended-spectrum_class_C_beta-lactamase_ADC-14	AMR	1152	0	0	0	0	0	0	0	0	0	0	0	0	0	0	0	0	0	0
NG_048639.1	blaADC	extended-spectrum_class_C_beta-lactamase_ADC-15	AMR	1152	0	0	0	0	0	0	0	0	0	0	0	0	0	0	0	0	0	0
NG_048640.1	blaADC	extended-spectrum_class_C_beta-lactamase_ADC-16	AMR	1152	0	0	0	0	0	0	0	0	0	0	0	0	0	0	0	0	0	0
NG_048641.1	blaADC	extended-spectrum_class_C_beta-lactamase_ADC-17	AMR	1152	0	0	0	0	0	0	0	0	0	0	0	0	0	0	0	0	0	0
NG_048643.1	blaADC	extended-spectrum_class_C_beta-lactamase_ADC-19	AMR	1152	0	0	0	0	0	0	0	0	0	0	0	0	0	0	0	0	0	0
NG_048645.1	blaADC	extended-spectrum_class_C_beta-lactamase_ADC-20	AMR	1152	0	0	0	0	0	0	0	0	0	0	0	0	0	0	0	0	0	0
NG_048646.1	blaADC	extended-spectrum_class_C_beta-lactamase_ADC-21	AMR	1152	0	0	0	0	0	0	0	0	0	0	0	0	0	0	0	0	0	0
NG_048647.1	blaADC	extended-spectrum_class_C_beta-lactamase_ADC-22	AMR	1152	0	0	0	0	0	0	0	0	0	0	0	0	0	0	0	0	0	0
NG_048648.1	blaADC	extended-spectrum_class_C_beta-lactamase_ADC-23	AMR	1152	0	0	0	0	0	0	0	0	0	0	0	0	0	0	0	0	0	0
NG_048651.1	blaADC	extended-spectrum_class_C_beta-lactamase_ADC-3	AMR	1152	0	0	0	0	0	0	0	0	0	0	0	0	0	0	0	0	0	0
NG_048653.1	blaADC	extended-spectrum_class_C_beta-lactamase_ADC-38	AMR	1152	0	0	0	0	0	0	0	0	0	0	0	0	0	0	0	0	0	0
NG_048654.1	blaADC	extended-spectrum_class_C_beta-lactamase_ADC-39	AMR	1152	0	0	0	0	0	0	0	0	0	0	0	0	0	0	0	0	0	0
NG_048655.1	blaADC	extended-spectrum_class_C_beta-lactamase_ADC-4	AMR	1152	0	0	0	0	0	0	0	0	0	0	0	0	0	0	0	0	0	0
NG_048656.1	blaADC	extended-spectrum_class_C_beta-lactamase_ADC-41	AMR	1152	0	0	0	0	0	0	0	0	0	0	0	0	0	0	0	0	0	0
NG_048657.1	blaADC	extended-spectrum_class_C_beta-lactamase_ADC-42	AMR	1152	0	0	0	0	0	0	0	0	0	0	0	0	0	0	0	0	0	0
NG_048659.1	blaADC	extended-spectrum_class_C_beta-lactamase_ADC-44	AMR	1152	0	0	0	0	0	0	0	0	0	0	0	0	0	0	0	0	0	0
NG_048662.1	blaADC	extended-spectrum_class_C_beta-lactamase_ADC-51	AMR	1152	0	0	0	0	0	0	0	0	0	0	0	0	0	0	0	0	0	0
NG_048664.1	blaADC	extended-spectrum_class_C_beta-lactamase_ADC-53	AMR	1152	0	0	0	0	0	0	0	0	0	0	0	0	0	0	0	0	0	0
NG_048665.1	blaADC	extended-spectrum_class_C_beta-lactamase_ADC-54	AMR	1152	0	0	0	0	0	0	0	0	0	0	0	0	0	0	0	0	0	0
NG_048667.1	blaADC	extended-spectrum_class_C_beta-lactamase_ADC-58	AMR	1152	0	0	0	0	0	0	0	0	0	0	0	0	0	0	0	0	0	0
NG_048668.1	blaADC	extended-spectrum_class_C_beta-lactamase_ADC-59	AMR	1152	0	0	0	0	0	0	0	0	0	0	0	0	0	0	0	0	0	0
NG_048670.1	blaADC	extended-spectrum_class_C_beta-lactamase_ADC-60	AMR	1152	0	0	0	0	0	0	0	0	0	0	0	0	0	0	0	0	0	0
NG_048672.1	blaADC	extended-spectrum_class_C_beta-lactamase_ADC-62	AMR	1152	0	0	0	0	0	0	0	0	0	0	0	0	0	0	0	0	0	0
NG_048673.1	blaADC	extended-spectrum_class_C_beta-lactamase_ADC-63	AMR	1152	0	0	0	0	0	0	0	0	0	0	0	0	0	0	0	0	0	0
NG_048675.1	blaADC	extended-spectrum_class_C_beta-lactamase_ADC-67	AMR	1152	0	0	0	0	0	0	0	0	0	0	0	0	0	0	0	0	0	0
NG_048676.1	blaADC	carbapenem-hydrolyzing_class_C_beta-lactamase_ADC-68	AMR	1152	0	0	0	0	0	0	0	0	0	0	0	0	0	0	0	0	0	0
NG_048677.1	blaADC	extended-spectrum_class_C_beta-lactamase_ADC-7	AMR	1152	0	0	0	0	0	0	0	0	0	0	0	0	0	0	0	0	0	0
NG_048680.1	blaADC	extended-spectrum_class_C_beta-lactamase_ADC-75	AMR	1152	0	0	0	0	0	0	0	0	0	0	0	0	0	0	0	0	0	0
NG_048682.1	blaADC	extended-spectrum_class_C_beta-lactamase_ADC-77	AMR	1152	0	0	0	0	0	0	0	0	0	0	0	0	0	0	0	0	0	0
NG_067203.1	blaADC	cefepime-hydrolyzing_class_C_beta-lactamase_ADC-232	AMR	1155	0	0	0	0	0	0	0	0	0	0	0	0	0	0	0	0	0	0
NG_067195.1	blaADC	cefepime-hydrolyzing_class_C_beta-lactamase_ADC-224	AMR	1155	0	0	0	0	0	0	0	0	0	0	0	0	0	0	0	0	0	0
NG_067194.1	blaADC	extended-spectrum_class_C_beta-lactamase_ADC-223	AMR	1149	0	0	0	0	0	0	0	0	0	0	0	0	0	0	0	0	0	0
NG_156970.1	blaADC	extended-spectrum_class_C_beta-lactamase_ADC-308	AMR	1152	0	0	0	0	0	0	0	0	0	0	0	0	0	0	0	0	0	0
NG_148610.1	blaADC	extended-spectrum_class_C_beta-lactamase_ADC-287	AMR	1152	0	0	0	0	0	0	0	0	0	0	0	0	0	0	0	0	0	0
NG_051439.1	blaADC	extended-spectrum_class_C_beta-lactamase_ADC-100	AMR	1158	0	0	0	0	0	0	0	0	0	0	0	0	0	0	0	0	0	0
NG_051440.1	blaADC	extended-spectrum_class_C_beta-lactamase_ADC-101	AMR	1152	0	0	0	0	0	0	0	0	0	0	0	0	0	0	0	0	0	0
NG_051441.1	blaADC	extended-spectrum_class_C_beta-lactamase_ADC-102	AMR	1152	0	0	0	0	0	0	0	0	0	0	0	0	0	0	0	0	0	0
NG_051442.1	blaADC	extended-spectrum_class_C_beta-lactamase_ADC-103	AMR	1152	0	0	0	0	0	0	0	0	0	0	0	0	0	0	0	0	0	0
NG_051443.1	blaADC	extended-spectrum_class_C_beta-lactamase_ADC-104	AMR	1152	0	0	0	0	0	0	0	0	0	0	0	0	0	0	0	0	0	0
NG_051444.1	blaADC	extended-spectrum_class_C_beta-lactamase_ADC-105	AMR	1152	0	0	0	0	0	0	0	0	0	0	0	0	0	0	0	0	0	0
NG_051445.1	blaADC	extended-spectrum_class_C_beta-lactamase_ADC-106	AMR	1152	0	0	0	0	0	0	0	0	0	0	0	0	0	0	0	0	0	0
NG_051446.1	blaADC	extended-spectrum_class_C_beta-lactamase_ADC-107	AMR	1152	0	0	0	0	0	0	0	0	0	0	0	0	0	0	0	0	0	0
NG_051447.1	blaADC	extended-spectrum_class_C_beta-lactamase_ADC-83	AMR	1152	0	0	0	0	0	0	0	0	0	0	0	0	0	0	0	0	0	0
NG_051448.1	blaADC	extended-spectrum_class_C_beta-lactamase_ADC-84	AMR	1152	0	0	0	0	0	0	0	0	0	0	0	0	0	0	0	0	0	0
NG_051449.1	blaADC	extended-spectrum_class_C_beta-lactamase_ADC-85	AMR	1152	0	0	0	0	0	0	0	0	0	0	0	0	0	0	0	0	0	0
NG_051450.1	blaADC	extended-spectrum_class_C_beta-lactamase_ADC-86	AMR	1152	0	0	0	0	0	0	0	0	0	0	0	0	0	0	0	0	0	0
NG_051451.1	blaADC	extended-spectrum_class_C_beta-lactamase_ADC-87	AMR	1152	0	0	0	0	0	0	0	0	0	0	0	0	0	0	0	0	0	0
NG_051453.1	blaADC	extended-spectrum_class_C_beta-lactamase_ADC-89	AMR	1152	0	0	0	0	0	0	0	0	0	0	0	0	0	0	0	0	0	0
NG_051454.1	blaADC	extended-spectrum_class_C_beta-lactamase_ADC-90	AMR	1152	0	0	0	0	0	0	0	0	0	0	0	0	0	0	0	0	0	0
NG_051455.1	blaADC	extended-spectrum_class_C_beta-lactamase_ADC-91	AMR	1152	0	0	0	0	0	0	0	0	0	0	0	0	0	0	0	0	0	0
NG_051456.1	blaADC	extended-spectrum_class_C_beta-lactamase_ADC-92	AMR	1152	0	0	0	0	0	0	0	0	0	0	0	0	0	0	0	0	0	0
NG_051457.1	blaADC	extended-spectrum_class_C_beta-lactamase_ADC-93	AMR	1152	0	0	0	0	0	0	0	0	0	0	0	0	0	0	0	0	0	0
NG_051458.1	blaADC	extended-spectrum_class_C_beta-lactamase_ADC-94	AMR	1152	0	0	0	0	0	0	0	0	0	0	0	0	0	0	0	0	0	0
NG_051459.1	blaADC	extended-spectrum_class_C_beta-lactamase_ADC-95	AMR	1152	0	0	0	0	0	0	0	0	0	0	0	0	0	0	0	0	0	0
NG_051460.1	blaADC	extended-spectrum_class_C_beta-lactamase_ADC-96	AMR	1167	0	0	0	0	0	0	0	0	0	0	0	0	0	0	0	0	0	0
NG_051461.1	blaADC	extended-spectrum_class_C_beta-lactamase_ADC-97	AMR	1152	0	0	0	0	0	0	0	0	0	0	0	0	0	0	0	0	0	0
NG_051462.1	blaADC	extended-spectrum_class_C_beta-lactamase_ADC-98	AMR	1152	0	0	0	0	0	0	0	0	0	0	0	0	0	0	0	0	0	0
NG_051463.1	blaADC	extended-spectrum_class_C_beta-lactamase_ADC-99	AMR	1152	0	0	0	0	0	0	0	0	0	0	0	0	0	0	0	0	0	0
NG_051493.1	blaADC	extended-spectrum_class_C_beta-lactamase_ADC-29	AMR	1152	0	0	0	0	0	0	0	0	0	0	0	0	0	0	0	0	0	0
NG_156990.1	blaADC	extended-spectrum_class_C_beta-lactamase_ADC-328	AMR	1152	0	0	0	0	0	0	0	0	0	0	0	0	0	0	0	0	0	0
NG_064709.1	blaADC	extended-spectrum_class_C_beta-lactamase_ADC-186	AMR	1152	0	0	0	0	0	0	0	0	0	0	0	0	0	0	0	0	0	0
NG_081690.1	blaADC	extended-spectrum_class_C_beta-lactamase_ADC-280	AMR	1152	0	0	0	0	0	0	0	0	0	0	0	0	0	0	0	0	0	0
NG_066498.1	blaADC	extended-spectrum_class_C_beta-lactamase_ADC-218	AMR	1155	0	0	0	0	0	0	0	0	0	0	0	0	0	0	0	0	0	0
NG_066493.1	blaADC	extended-spectrum_class_C_beta-lactamase_ADC-213	AMR	1155	0	0	0	0	0	0	0	0	0	0	0	0	0	0	0	0	0	0
NG_071183.1	blaADC	extended-spectrum_class_C_beta-lactamase_ADC-237	AMR	1152	0	0	0	0	0	0	0	0	0	0	0	0	0	0	0	0	0	0
NG_079885.1	blaADC	extended-spectrum_class_C_beta-lactamase_ADC-265	AMR	1152	0	0	0	0	0	0	0	0	0	0	0	0	0	0	0	0	0	0
NG_071196.1	blaADC	extended-spectrum_class_C_beta-lactamase_ADC-250	AMR	1155	0	0	0	0	0	0	0	0	0	0	0	0	0	0	0	0	0	0
NG_071199.1	blaADC	extended-spectrum_class_C_beta-lactamase_ADC-253	AMR	1152	0	0	0	0	0	0	0	0	0	0	0	0	0	0	0	0	0	0
NG_071198.1	blaADC	extended-spectrum_class_C_beta-lactamase_ADC-252	AMR	1152	0	0	0	0	0	0	0	0	0	0	0	0	0	0	0	0	0	0
NG_071197.1	blaADC	extended-spectrum_class_C_beta-lactamase_ADC-251	AMR	1152	0	0	0	0	0	0	0	0	0	0	0	0	0	0	0	0	0	0
NG_066500.1	blaADC	extended-spectrum_class_C_beta-lactamase_ADC-220	AMR	1152	0	0	0	0	0	0	0	0	0	0	0	0	0	0	0	0	0	0
NG_055287.1	blaADC	extended-spectrum_class_C_beta-lactamase_ADC-157	AMR	1152	0	0	0	0	0	0	0	0	0	0	0	0	0	0	0	0	0	0
NG_242536.1	blaADC	extended-spectrum_class_C_beta-lactamase_ADC-348	AMR	1152	0	0	0	0	0	0	0	0	0	0	0	0	0	0	0	0	0	0
NG_055657.1	blaADC	extended-spectrum_class_C_beta-lactamase_ADC-153	AMR	1152	0	0	0	0	0	0	0	0	0	0	0	0	0	0	0	0	0	0
NG_056108.1	blaADC	extended-spectrum_class_C_beta-lactamase_ADC-166	AMR	1152	0	0	0	0	0	0	0	0	0	0	0	0	0	0	0	0	0	0
NG_056110.1	blaADC	extended-spectrum_class_C_beta-lactamase_ADC-168	AMR	1152	0	0	0	0	0	0	0	0	0	0	0	0	0	0	0	0	0	0
NG_056175.1	blaADC	extended-spectrum_class_C_beta-lactamase_ADC-170	AMR	1152	0	0	0	0	0	0	0	0	0	0	0	0	0	0	0	0	0	0
NG_148611.1	blaADC	extended-spectrum_class_C_beta-lactamase_ADC-288	AMR	1152	0	0	0	0	0	0	0	0	0	0	0	0	0	0	0	0	0	0
NG_081678.1	blaADC	extended-spectrum_class_C_beta-lactamase_ADC-268	AMR	1152	0	0	0	0	0	0	0	0	0	0	0	0	0	0	0	0	0	0
NG_079221.1	blaADC	extended-spectrum_class_C_beta-lactamase_ADC-263	AMR	1152	0	0	0	0	0	0	0	0	0	0	0	0	0	0	0	0	0	0
NG_066479.1	blaADC	extended-spectrum_class_C_beta-lactamase_ADC-199	AMR	1167	0	0	0	0	0	0	0	0	0	0	0	0	0	0	0	0	0	0
NG_079218.1	blaADC	extended-spectrum_class_C_beta-lactamase_ADC-258	AMR	1167	0	0	0	0	0	0	0	0	0	0	0	0	0	0	0	0	0	0
NG_148612.1	blaADC	extended-spectrum_class_C_beta-lactamase_ADC-289	AMR	1152	0	0	0	0	0	0	0	0	0	0	0	0	0	0	0	0	0	0
NG_061390.1	blaADC	extended-spectrum_class_C_beta-lactamase_ADC-174	AMR	1152	0	0	0	0	0	0	0	0	0	0	0	0	0	0	0	0	0	0
NG_061393.1	blaADC	cefepime-hydrolyzing_class_C_beta-lactamase_ADC-177	AMR	1152	0	0	0	0	0	0	0	0	0	0	0	0	0	0	0	0	0	0
NG_061394.1	blaADC	extended-spectrum_class_C_beta-lactamase_ADC-178	AMR	1152	0	0	0	0	0	0	0	0	0	0	0	0	0	0	0	0	0	0
NG_061395.1	blaADC	extended-spectrum_class_C_beta-lactamase_ADC-179	AMR	1152	0	0	0	0	0	0	0	0	0	0	0	0	0	0	0	0	0	0
NG_061396.1	blaADC	extended-spectrum_class_C_beta-lactamase_ADC-180	AMR	1152	0	0	0	0	0	0	0	0	0	0	0	0	0	0	0	0	0	0
NG_088383.1	blaADC	extended-spectrum_class_C_beta-lactamase_ADC-284	AMR	1152	0	0	0	0	0	0	0	0	0	0	0	0	0	0	0	0	0	0
NG_079217.1	blaADC	extended-spectrum_class_C_beta-lactamase_ADC-257	AMR	1152	0	0	0	0	0	0	0	0	0	0	0	0	0	0	0	0	0	0
NG_081688.1	blaADC	extended-spectrum_class_C_beta-lactamase_ADC-278	AMR	1152	0	0	0	0	0	0	0	0	0	0	0	0	0	0	0	0	0	0
NG_064673.1	blaADC	extended-spectrum_class_C_beta-lactamase_ADC-114	AMR	1155	0	0	0	0	0	0	0	0	0	0	0	0	0	0	0	0	0	0
NG_063834.1	blaADC	extended-spectrum_class_C_beta-lactamase_ADC-183	AMR	1152	0	0	0	0	0	0	0	0	0	0	0	0	0	0	0	0	0	0
NG_066487.1	blaADC	extended-spectrum_class_C_beta-lactamase_ADC-207	AMR	1152	0	0	0	0	0	0	0	0	0	0	0	0	0	0	0	0	0	0
NG_067979.1	blaADC	extended-spectrum_class_C_beta-lactamase_ADC-235	AMR	1164	0	0	0	0	0	0	0	0	0	0	0	0	0	0	0	0	0	0
NG_243459.1	blaADC	extended-spectrum_class_C_beta-lactamase_ADC-356	AMR	1152	0	0	0	0	0	0	0	0	0	0	0	0	0	0	0	0	0	0
NG_066693.1	blaADC	extended-spectrum_class_C_beta-lactamase_ADC-194	AMR	1152	0	0	0	0	0	0	0	0	0	0	0	0	0	0	0	0	0	0
NG_064669.1	blaADC	extended-spectrum_class_C_beta-lactamase_ADC-109	AMR	1152	0	0	0	0	0	0	0	0	0	0	0	0	0	0	0	0	0	0
NG_064670.1	blaADC	extended-spectrum_class_C_beta-lactamase_ADC-110	AMR	1152	0	0	0	0	0	0	0	0	0	0	0	0	0	0	0	0	0	0
NG_064671.1	blaADC	extended-spectrum_class_C_beta-lactamase_ADC-112	AMR	1152	0	0	0	0	0	0	0	0	0	0	0	0	0	0	0	0	0	0
NG_064672.1	blaADC	extended-spectrum_class_C_beta-lactamase_ADC-113	AMR	1152	0	0	0	0	0	0	0	0	0	0	0	0	0	0	0	0	0	0
NG_064710.1	blaADC	extended-spectrum_class_C_beta-lactamase_ADC-187	AMR	1152	0	0	0	0	0	0	0	0	0	0	0	0	0	0	0	0	0	0
NG_064711.1	blaADC	extended-spectrum_class_C_beta-lactamase_ADC-188	AMR	1152	0	0	0	0	0	0	0	0	0	0	0	0	0	0	0	0	0	0
NG_064712.1	blaADC	extended-spectrum_class_C_beta-lactamase_ADC-189	AMR	1152	0	0	0	0	0	0	0	0	0	0	0	0	0	0	0	0	0	0
NG_064713.1	blaADC	extended-spectrum_class_C_beta-lactamase_ADC-190	AMR	1152	0	0	0	0	0	0	0	0	0	0	0	0	0	0	0	0	0	0
NG_064715.1	blaADC	extended-spectrum_class_C_beta-lactamase_ADC-192	AMR	1152	0	0	0	0	0	0	0	0	0	0	0	0	0	0	0	0	0	0
NG_064717.1	blaADC	extended-spectrum_class_C_beta-lactamase_ADC-24	AMR	1152	0	0	0	0	0	0	0	0	0	0	0	0	0	0	0	0	0	0
NG_064718.1	blaADC	extended-spectrum_class_C_beta-lactamase_ADC-65	AMR	1158	0	0	0	0	0	0	0	0	0	0	0	0	0	0	0	0	0	0
NG_064719.1	blaADC	extended-spectrum_class_C_beta-lactamase_ADC-66	AMR	1152	0	0	0	0	0	0	0	0	0	0	0	0	0	0	0	0	0	0
NG_242535.1	blaADC	extended-spectrum_class_C_beta-lactamase_ADC-347	AMR	1152	0	0	0	0	0	0	0	0	0	0	0	0	0	0	0	0	0	0
NG_065420.1	blaADC	extended-spectrum_class_C_beta-lactamase_ADC-195	AMR	1152	0	0	0	0	0	0	0	0	0	0	0	0	0	0	0	0	0	0
NG_065858.1	blaADC	extended-spectrum_class_C_beta-lactamase_ADC-196	AMR	1152	0	0	0	0	0	0	0	0	0	0	0	0	0	0	0	0	0	0
NG_066477.1	blaADC	extended-spectrum_class_C_beta-lactamase_ADC-197	AMR	1152	0	0	0	0	0	0	0	0	0	0	0	0	0	0	0	0	0	0
NG_066478.1	blaADC	extended-spectrum_class_C_beta-lactamase_ADC-198	AMR	1155	0	0	0	0	0	0	0	0	0	0	0	0	0	0	0	0	0	0
NG_066480.1	blaADC	extended-spectrum_class_C_beta-lactamase_ADC-200	AMR	1152	0	0	0	0	0	0	0	0	0	0	0	0	0	0	0	0	0	0
NG_066481.1	blaADC	extended-spectrum_class_C_beta-lactamase_ADC-201	AMR	1152	0	0	0	0	0	0	0	0	0	0	0	0	0	0	0	0	0	0
NG_066482.1	blaADC	extended-spectrum_class_C_beta-lactamase_ADC-202	AMR	1152	0	0	0	0	0	0	0	0	0	0	0	0	0	0	0	0	0	0
NG_066484.1	blaADC	extended-spectrum_class_C_beta-lactamase_ADC-204	AMR	1152	0	0	0	0	0	0	0	0	0	0	0	0	0	0	0	0	0	0
NG_066485.1	blaADC	extended-spectrum_class_C_beta-lactamase_ADC-205	AMR	1152	0	0	0	0	0	0	0	0	0	0	0	0	0	0	0	0	0	0
NG_066486.1	blaADC	extended-spectrum_class_C_beta-lactamase_ADC-206	AMR	1152	0	0	0	0	0	0	0	0	0	0	0	0	0	0	0	0	0	0
NG_066488.1	blaADC	extended-spectrum_class_C_beta-lactamase_ADC-208	AMR	1152	0	0	0	0	0	0	0	0	0	0	0	0	0	0	0	0	0	0
NG_066489.1	blaADC	extended-spectrum_class_C_beta-lactamase_ADC-209	AMR	1152	0	0	0	0	0	0	0	0	0	0	0	0	0	0	0	0	0	0
NG_066490.1	blaADC	extended-spectrum_class_C_beta-lactamase_ADC-210	AMR	1152	0	0	0	0	0	0	0	0	0	0	0	0	0	0	0	0	0	0
NG_066491.1	blaADC	extended-spectrum_class_C_beta-lactamase_ADC-211	AMR	1152	0	0	0	0	0	0	0	0	0	0	0	0	0	0	0	0	0	0
NG_067133.1	blaADC	extended-spectrum_class_C_beta-lactamase_ADC-221	AMR	1152	0	0	0	0	0	0	0	0	0	0	0	0	0	0	0	0	0	0
NG_067978.1	blaADC	extended-spectrum_class_C_beta-lactamase_ADC-234	AMR	1149	0	0	0	0	0	0	0	0	0	0	0	0	0	0	0	0	0	0
NG_067196.1	blaADC	cefepime-hydrolyzing_class_C_beta-lactamase_ADC-225	AMR	1155	0	0	0	0	0	0	0	0	0	0	0	0	0	0	0	0	0	0
NG_067198.1	blaADC	extended-spectrum_class_C_beta-lactamase_ADC-227	AMR	1155	0	0	0	0	0	0	0	0	0	0	0	0	0	0	0	0	0	0
NG_067199.1	blaADC	cefepime-hydrolyzing_class_C_beta-lactamase_ADC-228	AMR	1155	0	0	0	0	0	0	0	0	0	0	0	0	0	0	0	0	0	0
NG_067200.1	blaADC	extended-spectrum_class_C_beta-lactamase_ADC-229	AMR	1152	0	0	0	0	0	0	0	0	0	0	0	0	0	0	0	0	0	0
NG_067201.1	blaADC	extended-spectrum_class_C_beta-lactamase_ADC-230	AMR	1152	0	0	0	0	0	0	0	0	0	0	0	0	0	0	0	0	0	0
NG_067202.1	blaADC	extended-spectrum_class_C_beta-lactamase_ADC-231	AMR	1152	0	0	0	0	0	0	0	0	0	0	0	0	0	0	0	0	0	0
NG_243568.1	blaADC	class_C_beta-lactamase_ADC-359	AMR	1149	0	0	0	0	0	0	0	0	0	0	0	0	0	0	0	0	0	0
NG_156973.1	blaADC	extended-spectrum_class_C_beta-lactamase_ADC-311	AMR	1152	0	0	0	0	0	0	0	0	0	0	0	0	0	0	0	0	0	0
NG_070226.1	blaADC	extended-spectrum_class_C_beta-lactamase_ADC-236	AMR	1152	0	0	0	0	0	0	0	0	0	0	0	0	0	0	0	0	0	0
NG_081680.1	blaADC	extended-spectrum_class_C_beta-lactamase_ADC-270	AMR	1152	0	0	0	0	0	0	0	0	0	0	0	0	0	0	0	0	0	0
NG_073457.1	blaADC	extended-spectrum_class_C_beta-lactamase_ADC-256	AMR	1152	0	0	0	0	0	0	0	0	0	0	0	0	0	0	0	0	0	0
NG_079220.1	blaADC	extended-spectrum_class_C_beta-lactamase_ADC-262	AMR	1152	0	0	0	0	0	0	0	0	0	0	0	0	0	0	0	0	0	0
NG_231539.1	blaADC	extended-spectrum_class_C_beta-lactamase_ADC-342	AMR	1152	0	0	0	0	0	0	0	0	0	0	0	0	0	0	0	0	0	0
NG_078049.1	blaADC	extended-spectrum_class_C_beta-lactamase_ADC-260	AMR	1152	0	0	0	0	0	0	0	0	0	0	0	0	0	0	0	0	0	0
NG_079219.1	blaADC	cefepime-hydrolyzing_class_C_beta-lactamase_ADC-261	AMR	1152	0	0	0	0	0	0	0	0	0	0	0	0	0	0	0	0	0	0
NG_079222.1	blaADC	extended-spectrum_class_C_beta-lactamase_ADC-264	AMR	1152	0	0	0	0	0	0	0	0	0	0	0	0	0	0	0	0	0	0
NG_081681.1	blaADC	extended-spectrum_class_C_beta-lactamase_ADC-271	AMR	1152	0	0	0	0	0	0	0	0	0	0	0	0	0	0	0	0	0	0
NG_080770.1	blaADC	extended-spectrum_class_C_beta-lactamase_ADC-266	AMR	1152	0	0	0	0	0	0	0	0	0	0	0	0	0	0	0	0	0	0
NG_081677.1	blaADC	extended-spectrum_class_C_beta-lactamase_ADC-267	AMR	1152	0	0	0	0	0	0	0	0	0	0	0	0	0	0	0	0	0	0
NG_081682.1	blaADC	extended-spectrum_class_C_beta-lactamase_ADC-272	AMR	1152	0	0	0	0	0	0	0	0	0	0	0	0	0	0	0	0	0	0
NG_081683.1	blaADC	extended-spectrum_class_C_beta-lactamase_ADC-273	AMR	1152	0	0	0	0	0	0	0	0	0	0	0	0	0	0	0	0	0	0
NG_081684.1	blaADC	extended-spectrum_class_C_beta-lactamase_ADC-274	AMR	1152	0	0	0	0	0	0	0	0	0	0	0	0	0	0	0	0	0	0
NG_081685.1	blaADC	extended-spectrum_class_C_beta-lactamase_ADC-275	AMR	1152	0	0	0	0	0	0	0	0	0	0	0	0	0	0	0	0	0	0
NG_081686.1	blaADC	extended-spectrum_class_C_beta-lactamase_ADC-276	AMR	1152	0	0	0	0	0	0	0	0	0	0	0	0	0	0	0	0	0	0
NG_081687.1	blaADC	extended-spectrum_class_C_beta-lactamase_ADC-277	AMR	1170	0	0	0	0	0	0	0	0	0	0	0	0	0	0	0	0	0	0
NG_081691.1	blaADC	extended-spectrum_class_C_beta-lactamase_ADC-281	AMR	1152	0	0	0	0	0	0	0	0	0	0	0	0	0	0	0	0	0	0
NG_081692.1	blaADC	extended-spectrum_class_C_beta-lactamase_ADC-282	AMR	1152	0	0	0	0	0	0	0	0	0	0	0	0	0	0	0	0	0	0
NG_081788.1	blaADC	extended-spectrum_class_C_beta-lactamase_ADC-283	AMR	1152	0	0	0	0	0	0	0	0	0	0	0	0	0	0	0	0	0	0
NG_156974.1	blaADC	extended-spectrum_class_C_beta-lactamase_ADC-312	AMR	1152	0	0	0	0	0	0	0	0	0	0	0	0	0	0	0	0	0	0
NG_156987.1	blaADC	extended-spectrum_class_C_beta-lactamase_ADC-325	AMR	1152	0	0	0	0	0	0	0	0	0	0	0	0	0	0	0	0	0	0
NG_156983.1	blaADC	extended-spectrum_class_C_beta-lactamase_ADC-321	AMR	1152	0	0	0	0	0	0	0	0	0	0	0	0	0	0	0	0	0	0
NG_088384.1	blaADC	extended-spectrum_class_C_beta-lactamase_ADC-285	AMR	1152	0	0	0	0	0	0	0	0	0	0	0	0	0	0	0	0	0	0
NG_148609.1	blaADC	extended-spectrum_class_C_beta-lactamase_ADC-286	AMR	1152	0	0	0	0	0	0	0	0	0	0	0	0	0	0	0	0	0	0
NG_148613.1	blaADC	extended-spectrum_class_C_beta-lactamase_ADC-290	AMR	1152	0	0	0	0	0	0	0	0	0	0	0	0	0	0	0	0	0	0
NG_156982.1	blaADC	extended-spectrum_class_C_beta-lactamase_ADC-320	AMR	1152	0	0	0	0	0	0	0	0	0	0	0	0	0	0	0	0	0	0
NG_156969.1	blaADC	extended-spectrum_class_C_beta-lactamase_ADC-307	AMR	1152	0	0	0	0	0	0	0	0	0	0	0	0	0	0	0	0	0	0
NG_156967.1	blaADC	extended-spectrum_class_C_beta-lactamase_ADC-305	AMR	1152	0	0	0	0	0	0	0	0	0	0	0	0	0	0	0	0	0	0
NG_156978.1	blaADC	extended-spectrum_class_C_beta-lactamase_ADC-316	AMR	1152	0	0	0	0	0	0	0	0	0	0	0	0	0	0	0	0	0	0
NG_156986.1	blaADC	extended-spectrum_class_C_beta-lactamase_ADC-324	AMR	1152	0	0	0	0	0	0	0	0	0	0	0	0	0	0	0	0	0	0
NG_156981.1	blaADC	extended-spectrum_class_C_beta-lactamase_ADC-319	AMR	1152	0	0	0	0	0	0	0	0	0	0	0	0	0	0	0	0	0	0
NG_156994.1	blaADC	extended-spectrum_class_C_beta-lactamase_ADC-332	AMR	1152	0	0	0	0	0	0	0	0	0	0	0	0	0	0	0	0	0	0
NG_156976.1	blaADC	extended-spectrum_class_C_beta-lactamase_ADC-314	AMR	1152	0	0	0	0	0	0	0	0	0	0	0	0	0	0	0	0	0	0
NG_156989.1	blaADC	extended-spectrum_class_C_beta-lactamase_ADC-327	AMR	1152	0	0	0	0	0	0	0	0	0	0	0	0	0	0	0	0	0	0
NG_156984.1	blaADC	extended-spectrum_class_C_beta-lactamase_ADC-322	AMR	1152	0	0	0	0	0	0	0	0	0	0	0	0	0	0	0	0	0	0
NG_156993.1	blaADC	extended-spectrum_class_C_beta-lactamase_ADC-331	AMR	1152	0	0	0	0	0	0	0	0	0	0	0	0	0	0	0	0	0	0
NG_156966.1	blaADC	extended-spectrum_class_C_beta-lactamase_ADC-304	AMR	1152	0	0	0	0	0	0	0	0	0	0	0	0	0	0	0	0	0	0
NG_156980.1	blaADC	extended-spectrum_class_C_beta-lactamase_ADC-318	AMR	1152	0	0	0	0	0	0	0	0	0	0	0	0	0	0	0	0	0	0
NG_156991.1	blaADC	extended-spectrum_class_C_beta-lactamase_ADC-329	AMR	1152	0	0	0	0	0	0	0	0	0	0	0	0	0	0	0	0	0	0
NG_156988.1	blaADC	extended-spectrum_class_C_beta-lactamase_ADC-326	AMR	1152	0	0	0	0	0	0	0	0	0	0	0	0	0	0	0	0	0	0
NG_156995.1	blaADC	extended-spectrum_class_C_beta-lactamase_ADC-333	AMR	1152	0	0	0	0	0	0	0	0	0	0	0	0	0	0	0	0	0	0
NG_156971.1	blaADC	extended-spectrum_class_C_beta-lactamase_ADC-309	AMR	1152	0	0	0	0	0	0	0	0	0	0	0	0	0	0	0	0	0	0
NG_156975.1	blaADC	extended-spectrum_class_C_beta-lactamase_ADC-313	AMR	1152	0	0	0	0	0	0	0	0	0	0	0	0	0	0	0	0	0	0
NG_156992.1	blaADC	extended-spectrum_class_C_beta-lactamase_ADC-330	AMR	1152	0	0	0	0	0	0	0	0	0	0	0	0	0	0	0	0	0	0
NG_156985.1	blaADC	extended-spectrum_class_C_beta-lactamase_ADC-323	AMR	1152	0	0	0	0	0	0	0	0	0	0	0	0	0	0	0	0	0	0
NG_156968.1	blaADC	extended-spectrum_class_C_beta-lactamase_ADC-306	AMR	1152	0	0	0	0	0	0	0	0	0	0	0	0	0	0	0	0	0	0
NG_156979.1	blaADC	extended-spectrum_class_C_beta-lactamase_ADC-317	AMR	1152	0	0	0	0	0	0	0	0	0	0	0	0	0	0	0	0	0	0
NG_156960.1	blaADC	extended-spectrum_class_C_beta-lactamase_ADC-292	AMR	1152	0	0	0	0	0	0	0	0	0	0	0	0	0	0	0	0	0	0
NG_156961.1	blaADC	extended-spectrum_class_C_beta-lactamase_ADC-293	AMR	1152	0	0	0	0	0	0	0	0	0	0	0	0	0	0	0	0	0	0
NG_156962.1	blaADC	extended-spectrum_class_C_beta-lactamase_ADC-294	AMR	1152	0	0	0	0	0	0	0	0	0	0	0	0	0	0	0	0	0	0
NG_231535.1	blaADC	extended-spectrum_class_C_beta-lactamase_ADC-338	AMR	1152	0	0	0	0	0	0	0	0	0	0	0	0	0	0	0	0	0	0
NG_203378.1	blaADC	extended-spectrum_class_C_beta-lactamase_ADC-335	AMR	1152	0	0	0	0	0	0	0	0	0	0	0	0	0	0	0	0	0	0
NG_228666.1	blaADC	extended-spectrum_class_C_beta-lactamase_ADC-337	AMR	1155	0	0	0	0	0	0	0	0	0	0	0	0	0	0	0	0	0	0
NG_231536.1	blaADC	extended-spectrum_class_C_beta-lactamase_ADC-339	AMR	1167	0	0	0	0	0	0	0	0	0	0	0	0	0	0	0	0	0	0
NG_231537.1	blaADC	extended-spectrum_class_C_beta-lactamase_ADC-340	AMR	1170	0	0	0	0	0	0	0	0	0	0	0	0	0	0	0	0	0	0
NG_231538.1	blaADC	extended-spectrum_class_C_beta-lactamase_ADC-341	AMR	1152	0	0	0	0	0	0	0	0	0	0	0	0	0	0	0	0	0	0
NG_242282.1	blaADC	extended-spectrum_class_C_beta-lactamase_ADC-344	AMR	1152	0	0	0	0	0	0	0	0	0	0	0	0	0	0	0	0	0	0
NG_242283.1	blaADC	extended-spectrum_class_C_beta-lactamase_ADC-345	AMR	1152	0	0	0	0	0	0	0	0	0	0	0	0	0	0	0	0	0	0
NG_242284.1	blaADC	extended-spectrum_class_C_beta-lactamase_ADC-346	AMR	1152	0	0	0	0	0	0	0	0	0	0	0	0	0	0	0	0	0	0
NG_242537.1	blaADC	extended-spectrum_class_C_beta-lactamase_ADC-349	AMR	1167	0	0	0	0	0	0	0	0	0	0	0	0	0	0	0	0	0	0
NG_242539.1	blaADC	extended-spectrum_class_C_beta-lactamase_ADC-351	AMR	1155	0	0	0	0	0	0	0	0	0	0	0	0	0	0	0	0	0	0
NG_242540.1	blaADC	extended-spectrum_class_C_beta-lactamase_ADC-352	AMR	1152	0	0	0	0	0	0	0	0	0	0	0	0	0	0	0	0	0	0
NG_242541.1	blaADC	extended-spectrum_class_C_beta-lactamase_ADC-353	AMR	1152	0	0	0	0	0	0	0	0	0	0	0	0	0	0	0	0	0	0
NG_243457.1	blaADC	extended-spectrum_class_C_beta-lactamase_ADC-354	AMR	1152	0	0	0	0	0	0	0	0	0	0	0	0	0	0	0	0	0	0
NG_243458.1	blaADC	extended-spectrum_class_C_beta-lactamase_ADC-355	AMR	1152	0	0	0	0	0	0	0	0	0	0	0	0	0	0	0	0	0	0
NG_243460.1	blaADC	extended-spectrum_class_C_beta-lactamase_ADC-357	AMR	1152	0	0	0	0	0	0	0	0	0	0	0	0	0	0	0	0	0	0
NG_243461.1	blaADC	extended-spectrum_class_C_beta-lactamase_ADC-358	AMR	1152	0	0	0	0	0	0	0	0	0	0	0	0	0	0	0	0	0	0
NG_048685.1	blaADC-8_fam	ADC-like_class_C_beta-lactamase_ADC-8	AMR	1194	0	0	0	0	0	0	0	0	0	0	0	0	0	0	0	0	0	0
NG_048688.1	blaAER	carbenicillin-hydrolyzing_class_A_beta-lactamase_AER-1	AMR	915	0	0	0	0	0	0	0	0	0	0	0	0	0	0	0	0	0	0
NG_063835.1	blaAFM	subclass_B1_metallo-beta-lactamase_AFM-1	AMR	804	0	0	0	0	0	0	0	0	0	0	0	0	0	0	0	0	0	0
NG_073458.1	blaAFM	subclass_B1_metallo-beta-lactamase_AFM-2	AMR	804	0	0	0	0	0	0	0	0	0	0	0	0	0	0	0	0	0	0
NG_074697.1	blaAFM	subclass_B1_metallo-beta-lactamase_AFM-3	AMR	804	0	0	0	0	0	0	0	0	0	0	0	0	0	0	0	0	0	0
NG_079223.1	blaAFM	subclass_B1_metallo-beta-lactamase_AFM-4	AMR	804	0	0	0	0	0	0	0	0	0	0	0	0	0	0	0	0	0	0
NG_242697.1	blaAFM	subclass_B1_metallo-beta-lactamase_AFM-5	AMR	804	0	0	0	0	0	0	0	0	0	0	0	0	0	0	0	0	0	0
NG_052184.1	ere(A)	EreA_family_erythromycin_esterase	AMR	1221	0	0	0	0	127	146	0	0	0	0	104.013	119.574	0	0	0	0	1.96457	2.13085
NG_052426.1	ere(A)	EreA_family_erythromycin_esterase	AMR	1221	0	0	0	0	2	73	0	0	0	0	1.638	59.7871	0	0	0	0	0.0309381	1.06543
NG_062237.1	blaALG11	subclass_B3_metallo-beta-lactamase_ALG11-1	AMR	888	0	0	0	0	0	0	0	0	0	0	0	0	0	0	0	0	0	0
NG_062236.1	blaALG6	subclass_B3_metallo-beta-lactamase_ALG6-1	AMR	957	0	0	0	0	0	0	0	0	0	0	0	0	0	0	0	0	0	0
NG_057427.1	blaALI	subclass_B1_metallo-beta-lactamase_ALI-1	AMR	738	0	0	0	0	0	0	0	0	0	0	0	0	0	0	0	0	0	0
NG_059328.1	blaALI	subclass_B1_metallo-beta-lactamase_ALI-2	AMR	738	0	0	0	0	0	0	0	0	0	0	0	0	0	0	0	0	0	0
NG_203379.1	blaAMZ	class_C_beta-lactamase_AMZ-1	AMR	1191	0	0	0	0	0	0	0	0	0	0	0	0	0	0	0	0	0	0
NG_057424.1	blaANA	subclass_B1_metallo-beta-lactamase_ANA-1	AMR	768	0	0	0	0	0	0	0	0	0	0	0	0	0	0	0	0	0	0
NG_066694.1	blaAQU	extended-spectrum_class_C_beta-lactamase_AQU-1	AMR	1143	0	0	0	0	0	0	0	0	0	0	0	0	0	0	0	0	0	0
NG_055647.1	blaAQU	AQU_family_class_C_beta-lactamase	AMR	1143	0	0	0	0	0	0	0	0	0	0	0	0	0	0	0	0	0	0
NG_065838.1	blaAQU	AQU_family_class_C_beta-lactamase	AMR	1143	0	0	0	0	0	0	0	0	0	0	0	0	0	0	0	0	0	0
NG_065839.1	blaAQU	AQU_family_class_C_beta-lactamase	AMR	1149	0	0	0	0	0	0	0	0	0	0	0	0	0	0	0	0	0	0
NG_054948.1	blaARL	class_A_beta-lactamase_ARL-2	AMR	849	0	0	0	0	0	0	0	0	0	0	0	0	0	0	0	0	0	0
NG_054947.1	blaARL	class_A_beta-lactamase_ARL-4	AMR	849	0	0	0	0	0	0	0	0	0	0	0	0	0	0	0	0	0	0
NG_054949.1	blaARL	class_A_beta-lactamase_ARL-3	AMR	849	0	0	0	0	0	0	0	0	0	0	0	0	0	0	0	0	0	0
NG_054950.1	blaARL	class_A_beta-lactamase_ARL-1	AMR	849	0	0	0	0	0	0	0	0	0	0	0	0	0	0	0	0	0	0
NG_054951.1	blaARL	class_A_beta-lactamase_ARL-5	AMR	849	0	0	0	0	0	0	0	0	0	0	0	0	0	0	0	0	0	0
NG_054952.1	blaARL	class_A_beta-lactamase_ARL-6	AMR	849	0	0	0	0	0	0	0	0	0	0	0	0	0	0	0	0	0	0
NG_048690.1	blaAST	broad-spectrum_class_A_beta-lactamase_AST-1	AMR	933	0	0	0	0	0	0	0	0	0	0	0	0	0	0	0	0	0	0
NG_076656.1	blaASU1	class_A_beta-lactamase_ASU1-1	AMR	960	0	0	0	0	0	0	0	0	0	0	0	0	0	0	0	0	0	0
NG_061617.1	blaAXC	carbapenem-hydrolyzing_class_A_beta-lactamase_AXC-1	AMR	897	0	0	0	0	0	0	0	0	0	0	0	0	0	0	0	0	0	0
NG_066502.1	blaAXC	carbapenem-hydrolyzing_class_A_beta-lactamase_AXC-3	AMR	897	0	0	0	0	0	0	0	0	0	0	0	0	0	0	0	0	0	0
NG_066501.1	blaAXC	carbapenem-hydrolyzing_class_A_beta-lactamase_AXC-2	AMR	897	0	0	0	0	0	0	0	0	0	0	0	0	0	0	0	0	0	0
NG_066503.1	blaAXC	carbapenem-hydrolyzing_class_A_beta-lactamase_AXC-4	AMR	897	0	0	0	0	0	0	0	0	0	0	0	0	0	0	0	0	0	0
NG_066504.1	blaAXC	carbapenem-hydrolyzing_class_A_beta-lactamase_AXC-5	AMR	897	0	0	0	0	0	0	0	0	0	0	0	0	0	0	0	0	0	0
NG_074698.1	blaAXC	carbapenem-hydrolyzing_class_A_beta-lactamase_AXC-6	AMR	897	0	0	0	0	0	0	0	0	0	0	0	0	0	0	0	0	0	0
NG_078067.1	blaAXC	carbapenem-hydrolyzing_class_A_beta-lactamase_AXC-7	AMR	897	0	0	0	0	0	0	0	0	0	0	0	0	0	0	0	0	0	0
NG_243462.1	blaAXC	carbapenem-hydrolyzing_class_A_beta-lactamase_AXC-8	AMR	897	0	0	0	0	0	0	0	0	0	0	0	0	0	0	0	0	0	0
NG_067208.1	blaB	subclass_B1_metallo-beta-lactamase_BlaB-19	AMR	750	0	0	0	0	0	0	0	0	0	0	0	0	0	0	0	0	0	0
NG_067206.1	blaB	subclass_B1_metallo-beta-lactamase_BlaB-17	AMR	750	0	0	0	0	0	0	0	0	0	0	0	0	0	0	0	0	0	0
NG_067210.1	blaB	subclass_B1_metallo-beta-lactamase_BlaB-21	AMR	750	0	0	0	0	0	0	0	0	0	0	0	0	0	0	0	0	0	0
NG_048691.1	blaB	subclass_B1_metallo-beta-lactamase_BlaB-1	AMR	750	0	0	0	0	0	0	0	0	0	0	0	0	0	0	0	0	0	0
NG_048693.1	blaB	subclass_B1_metallo-beta-lactamase_BlaB-11	AMR	750	0	0	0	0	0	0	0	0	0	0	0	0	0	0	0	0	0	0
NG_048694.1	blaB	subclass_B1_metallo-beta-lactamase_BlaB-12	AMR	750	0	0	0	0	0	0	0	0	0	0	0	0	0	0	0	0	0	0
NG_048695.1	blaB	subclass_B1_metallo-beta-lactamase_BlaB-13	AMR	750	0	0	0	0	0	0	0	0	0	0	0	0	0	0	0	0	0	0
NG_048697.1	blaB	subclass_B1_metallo-beta-lactamase_BlaB-2	AMR	750	0	0	0	0	0	0	0	0	0	0	0	0	0	0	0	0	0	0
NG_048698.1	blaB	subclass_B1_metallo-beta-lactamase_BlaB-3	AMR	750	0	0	0	0	0	0	0	0	0	0	0	0	0	0	0	0	0	0
NG_048699.1	blaB	subclass_B1_metallo-beta-lactamase_BlaB-5	AMR	750	0	0	0	0	0	0	0	0	0	0	0	0	0	0	0	0	0	0
NG_067215.1	blaB	subclass_B1_metallo-beta-lactamase_BlaB-26	AMR	750	0	0	0	0	0	0	0	0	0	0	0	0	0	0	0	0	0	0
NG_067218.1	blaB	subclass_B1_metallo-beta-lactamase_BlaB-33	AMR	750	0	0	0	0	0	0	0	0	0	0	0	0	0	0	0	0	0	0
NG_068504.1	blaB	subclass_B1_metallo-beta-lactamase_BlaB-6	AMR	750	0	0	0	0	0	0	0	0	0	0	0	0	0	0	0	0	0	0
NG_067211.1	blaB	subclass_B1_metallo-beta-lactamase_BlaB-22	AMR	750	0	0	0	0	0	0	0	0	0	0	0	0	0	0	0	0	0	0
NG_067212.1	blaB	subclass_B1_metallo-beta-lactamase_BlaB-23	AMR	750	0	0	0	0	0	0	0	0	0	0	0	0	0	0	0	0	0	0
NG_048696.2	blaB	subclass_B1_metallo-beta-lactamase_BlaB-14	AMR	750	0	0	0	0	0	0	0	0	0	0	0	0	0	0	0	0	0	0
NG_077981.1	blaB	subclass_B1_metallo-beta-lactamase_BlaB-7	AMR	750	0	0	0	0	0	0	0	0	0	0	0	0	0	0	0	0	0	0
NG_067216.1	blaB	subclass_B1_metallo-beta-lactamase_BlaB-31	AMR	750	0	0	0	0	0	0	0	0	0	0	0	0	0	0	0	0	0	0
NG_067983.2	blaB	subclass_B1_metallo-beta-lactamase_BlaB-34	AMR	750	0	0	0	0	0	0	0	0	0	0	0	0	0	0	0	0	0	0
NG_067207.1	blaB	subclass_B1_metallo-beta-lactamase_BlaB-18	AMR	750	0	0	0	0	0	0	0	0	0	0	0	0	0	0	0	0	0	0
NG_067214.1	blaB	subclass_B1_metallo-beta-lactamase_BlaB-25	AMR	750	0	0	0	0	0	0	0	0	0	0	0	0	0	0	0	0	0	0
NG_067213.1	blaB	subclass_B1_metallo-beta-lactamase_BlaB-24	AMR	750	0	0	0	0	0	0	0	0	0	0	0	0	0	0	0	0	0	0
NG_077979.1	blaB	subclass_B1_metallo-beta-lactamase_BlaB-8	AMR	750	0	0	0	0	0	0	0	0	0	0	0	0	0	0	0	0	0	0
NG_067217.1	blaB	subclass_B1_metallo-beta-lactamase_BlaB-32	AMR	750	0	0	0	0	0	0	0	0	0	0	0	0	0	0	0	0	0	0
NG_067980.2	blaB	subclass_B1_metallo-beta-lactamase_BlaB-27	AMR	750	0	0	0	0	0	0	0	0	0	0	0	0	0	0	0	0	0	0
NG_067985.1	blaB	subclass_B1_metallo-beta-lactamase_BlaB-39	AMR	750	0	0	0	0	0	0	0	0	0	0	0	0	0	0	0	0	0	0
NG_077980.1	blaB	subclass_B1_metallo-beta-lactamase_BlaB-10	AMR	750	0	0	0	0	0	0	0	0	0	0	0	0	0	0	0	0	0	0
NG_067219.1	blaB	subclass_B1_metallo-beta-lactamase_BlaB-35	AMR	750	0	0	0	0	0	0	0	0	0	0	0	0	0	0	0	0	0	0
NG_067220.1	blaB	subclass_B1_metallo-beta-lactamase_BlaB-38	AMR	750	0	0	0	0	0	0	0	0	0	0	0	0	0	0	0	0	0	0
NG_149656.1	blaB	subclass_B1_metallo-beta-lactamase_BlaB-37	AMR	744	0	0	0	0	0	0	0	0	0	0	0	0	0	0	0	0	0	0
NG_067984.1	blaB	subclass_B1_metallo-beta-lactamase_BlaB-36	AMR	750	0	0	0	0	0	0	0	0	0	0	0	0	0	0	0	0	0	0
NG_067982.1	blaB	subclass_B1_metallo-beta-lactamase_BlaB-29	AMR	750	0	0	0	0	0	0	0	0	0	0	0	0	0	0	0	0	0	0
NG_077978.1	blaB	subclass_B1_metallo-beta-lactamase_BlaB-9	AMR	750	0	0	0	0	0	0	0	0	0	0	0	0	0	0	0	0	0	0
NG_067205.1	blaB	subclass_B1_metallo-beta-lactamase_BlaB-16	AMR	750	0	0	0	0	0	0	0	0	0	0	0	0	0	0	0	0	0	0
NG_068164.1	blaB	subclass_B1_metallo-beta-lactamase_BlaB-30	AMR	750	0	0	0	0	0	0	0	0	0	0	0	0	0	0	0	0	0	0
NG_067209.1	blaB	subclass_B1_metallo-beta-lactamase_BlaB-20	AMR	750	0	0	0	0	0	0	0	0	0	0	0	0	0	0	0	0	0	0
NG_076849.1	blaB	subclass_B1_metallo-beta-lactamase_BlaB-28	AMR	750	0	0	0	0	0	0	0	0	0	0	0	0	0	0	0	0	0	0
NG_065421.1	blaB	subclass_B1_metallo-beta-lactamase_BlaB-15	AMR	750	0	0	0	0	0	0	0	0	0	0	0	0	0	0	0	0	0	0
NG_076657.1	blaB3SU1	subclass_B3_metallo-beta-lactamase_B3SU1-1	AMR	912	0	0	0	0	0	0	0	0	0	0	0	0	0	0	0	0	0	0
NG_076658.1	blaB3SU2	subclass_B3_metallo-beta-lactamase_B3SU2-1	AMR	882	0	0	0	0	0	0	0	0	0	0	0	0	0	0	0	0	0	0
NG_050940.1	blaBAT	class_D_beta-lactamase_BAT-1	AMR	807	0	0	0	0	0	0	0	0	0	0	0	0	0	0	0	0	0	0
NG_063819.1	blaBBI	BBI_family_class_A_beta-lactamase	AMR	915	0	0	0	0	0	0	0	0	0	0	0	0	0	0	0	0	0	0
NG_051318.1	blaBCL	class_A_beta-lactamase_BCL-1	AMR	906	0	0	0	0	0	0	0	0	0	0	0	0	0	0	0	0	0	0
NG_048704.1	blaBEL	extended-spectrum_class_A_beta-lactamase_BEL-1	AMR	852	0	0	0	0	0	0	0	0	0	0	0	0	0	0	0	0	0	0
NG_048705.1	blaBEL	extended-spectrum_class_A_beta-lactamase_BEL-2	AMR	852	0	0	0	0	0	0	0	0	0	0	0	0	0	0	0	0	0	0
NG_048706.1	blaBEL	extended-spectrum_class_A_beta-lactamase_BEL-3	AMR	852	0	0	0	0	0	0	0	0	0	0	0	0	0	0	0	0	0	0
NG_050978.1	blaBEL	extended-spectrum_class_A_beta-lactamase_BEL-4	AMR	852	0	0	0	0	0	0	0	0	0	0	0	0	0	0	0	0	0	0
NG_048707.1	blaBES	extended_spectrum_class_A_beta-lactamase_BES-1	AMR	879	0	0	0	0	0	0	0	0	0	0	0	0	0	0	0	0	0	0
NG_048708.1	blaBIC	carbapenem-hydrolyzing_class_A_beta-lactamase_BIC-1	AMR	885	0	0	0	0	0	0	0	0	0	0	0	0	0	0	0	0	0	0
NG_228667.1	blaBIC	carbapenem-hydrolyzing_class_A_beta-lactamase_BIC-2	AMR	885	0	0	0	0	0	0	0	0	0	0	0	0	0	0	0	0	0	0
NG_203380.1	blaBIM	subclass_B1_metallo-beta-lactamase_BIM-1	AMR	738	0	0	0	0	0	0	0	0	0	0	0	0	0	0	0	0	0	0
NG_244118.1	blaBIM	subclass_B1_metallo-beta-lactamase_BIM-2	AMR	738	0	0	0	0	0	0	0	0	0	0	0	0	0	0	0	0	0	0
NG_048709.1	blaBJP	subclass_B3_metallo-beta-lactamase_BJP-1	AMR	885	0	0	0	0	0	0	0	0	0	0	0	0	0	0	0	0	0	0
NG_055769.1	blaBJP	BJP_family_subclass_B3_metallo-beta-lactamase	AMR	885	0	0	0	0	0	0	0	0	0	0	0	0	0	0	0	0	0	0
NG_048710.1	blaBKC	carbapenem-hydrolyzing_class_A_beta-lactamase_BKC-1	AMR	942	0	0	0	0	0	0	0	0	0	0	0	0	0	0	0	0	0	0
NG_068505.1	blaBKC	carbapenem-hydrolyzing_class_A_beta-lactamase_BKC-2	AMR	942	0	0	0	0	0	0	0	0	0	0	0	0	0	0	0	0	0	0
NG_242698.1	blaBMHC	subclass_B1_metallo-beta-lactamase_BMHC-1	AMR	762	0	0	0	0	0	0	0	0	0	0	0	0	0	0	0	0	0	0
NG_079224.1	blaBOR	class_A_beta-lactamase_BOR-1	AMR	918	0	0	0	0	0	0	0	0	0	0	0	0	0	0	0	0	0	0
NG_050941.1	blaBPU	class_D_beta-lactamase_BPU-1	AMR	789	0	0	0	0	0	0	0	0	0	0	0	0	0	0	0	0	0	0
NG_048711.1	blaBRO	class_A_beta-lactamase_BRO-1	AMR	942	0	0	0	0	0	0	0	0	0	0	0	0	0	0	0	0	0	0
NG_054940.1	blaBRO	class_A_beta-lactamase_BRO-2	AMR	942	0	0	0	0	0	0	0	0	0	0	0	0	0	0	0	0	0	0
NG_050942.1	blaBSU	class_D_beta-lactamase_BSU-1	AMR	804	0	0	0	0	0	0	0	0	0	0	0	0	0	0	0	0	0	0
NG_056480.1	blaBUT	extended-spectrum_class_C_beta-lactamase_BUT-1	AMR	1152	0	0	0	0	0	0	0	0	0	0	0	0	0	0	0	0	0	0
NG_056481.1	blaBUT	class_C_beta-lactamase_BUT-2	AMR	1152	0	0	0	0	0	0	0	0	0	0	0	0	0	0	0	0	0	0
NG_047489.1	blaC	class_A_beta-lactamase_BlaC	AMR	924	0	0	0	0	0	0	0	0	0	0	0	0	0	0	0	0	0	0
NG_047768.1	ere(B)	EreB_family_erythromycin_esterase	AMR	1260	0	0	0	0	0	8	0	0	0	0	0	6.34921	0	0	0	0	0	0.113145
NG_065859.1	blaCAM	subclass_B1_metallo-beta-lactamase_CAM-1	AMR	726	0	0	0	0	0	0	0	0	0	0	0	0	0	0	0	0	0	0
NG_242177.1	blaCAM	subclass_B1_metallo-beta-lactamase_CAM-2	AMR	741	0	0	0	0	0	0	0	0	0	0	0	0	0	0	0	0	0	0
NG_048745.1	blaCARB	carbenicillin-hydrolyzing_class_A_beta-lactamase_CARB-42	AMR	852	0	0	0	0	0	0	0	0	0	0	0	0	0	0	0	0	0	0
NG_074700.1	blaCARB	carbenicillin-hydrolyzing_class_A_beta-lactamase_CARB-57	AMR	852	0	0	0	0	0	0	0	0	0	0	0	0	0	0	0	0	0	0
NG_048720.1	blaCARB	carbenicillin-hydrolyzing_class_A_beta-lactamase_CARB-18	AMR	852	0	0	0	0	0	0	0	0	0	0	0	0	0	0	0	0	0	0
NG_048725.1	blaCARB	carbenicillin-hydrolyzing_class_A_beta-lactamase_CARB-22	AMR	852	0	0	0	0	0	0	0	0	0	0	0	0	0	0	0	0	0	0
NG_048734.1	blaCARB	carbenicillin-hydrolyzing_class_A_beta-lactamase_CARB-30	AMR	852	0	0	0	0	0	0	0	0	0	0	0	0	0	0	0	0	0	0
NG_074699.1	blaCARB	carbenicillin-hydrolyzing_class_A_beta-lactamase_CARB-56	AMR	852	0	0	0	0	0	0	0	0	0	0	0	0	0	0	0	0	0	0
NG_054946.1	blaCARB	carbenicillin-hydrolyzing_class_A_beta-lactamase_CARB-20	AMR	852	0	0	0	0	0	0	0	0	0	0	0	0	0	0	0	0	0	0
NG_048719.1	blaCARB	carbenicillin-hydrolyzing_class_A_beta-lactamase_CARB-17	AMR	852	0	0	0	0	0	0	0	0	0	0	0	0	0	0	0	0	0	0
NG_048726.1	blaCARB	carbenicillin-hydrolyzing_class_A_beta-lactamase_CARB-23	AMR	858	0	0	0	0	0	0	0	0	0	0	0	0	0	0	0	0	0	0
NG_048739.1	blaCARB	carbenicillin-hydrolyzing_class_A_beta-lactamase_CARB-35	AMR	852	0	0	0	0	0	0	0	0	0	0	0	0	0	0	0	0	0	0
NG_048740.1	blaCARB	carbenicillin-hydrolyzing_class_A_beta-lactamase_CARB-36	AMR	852	0	0	0	0	0	0	0	0	0	0	0	0	0	0	0	0	0	0
NG_048737.1	blaCARB	carbenicillin-hydrolyzing_class_A_beta-lactamase_CARB-33	AMR	852	0	0	0	0	0	0	0	0	0	0	0	0	0	0	0	0	0	0
NG_048735.1	blaCARB	carbenicillin-hydrolyzing_class_A_beta-lactamase_CARB-31	AMR	852	0	0	0	0	0	0	0	0	0	0	0	0	0	0	0	0	0	0
NG_048741.1	blaCARB	carbenicillin-hydrolyzing_class_A_beta-lactamase_CARB-38	AMR	852	0	0	0	0	0	0	0	0	0	0	0	0	0	0	0	0	0	0
NG_050604.1	blaCARB	carbenicillin-hydrolyzing_class_A_beta-lactamase_CARB-48	AMR	852	0	0	0	0	0	0	0	0	0	0	0	0	0	0	0	0	0	0
NG_048730.1	blaCARB	carbenicillin-hydrolyzing_class_A_beta-lactamase_CARB-27	AMR	852	0	0	0	0	0	0	0	0	0	0	0	0	0	0	0	0	0	0
NG_048724.1	blaCARB	carbenicillin-hydrolyzing_class_A_beta-lactamase_CARB-21	AMR	852	0	0	0	0	0	0	0	0	0	0	0	0	0	0	0	0	0	0
NG_048744.1	blaCARB	carbenicillin-hydrolyzing_class_A_beta-lactamase_CARB-41	AMR	852	0	0	0	0	0	0	0	0	0	0	0	0	0	0	0	0	0	0
NG_048746.1	blaCARB	carbenicillin-hydrolyzing_class_A_beta-lactamase_CARB-43	AMR	852	0	0	0	0	0	0	0	0	0	0	0	0	0	0	0	0	0	0
NG_048743.1	blaCARB	carbenicillin-hydrolyzing_class_A_beta-lactamase_CARB-40	AMR	852	0	0	0	0	0	0	0	0	0	0	0	0	0	0	0	0	0	0
NG_048729.1	blaCARB	carbenicillin-hydrolyzing_class_A_beta-lactamase_CARB-26	AMR	852	0	0	0	0	0	0	0	0	0	0	0	0	0	0	0	0	0	0
NG_048738.1	blaCARB	carbenicillin-hydrolyzing_class_A_beta-lactamase_CARB-34	AMR	852	0	0	0	0	0	0	0	0	0	0	0	0	0	0	0	0	0	0
NG_048732.1	blaCARB	carbenicillin-hydrolyzing_class_A_beta-lactamase_CARB-29	AMR	852	0	0	0	0	0	0	0	0	0	0	0	0	0	0	0	0	0	0
NG_048736.1	blaCARB	carbenicillin-hydrolyzing_class_A_beta-lactamase_CARB-32	AMR	852	0	0	0	0	0	0	0	0	0	0	0	0	0	0	0	0	0	0
NG_048731.1	blaCARB	carbenicillin-hydrolyzing_class_A_beta-lactamase_CARB-28	AMR	852	0	0	0	0	0	0	0	0	0	0	0	0	0	0	0	0	0	0
NG_048727.1	blaCARB	carbenicillin-hydrolyzing_class_A_beta-lactamase_CARB-24	AMR	852	0	0	0	0	0	0	0	0	0	0	0	0	0	0	0	0	0	0
NG_050564.1	blaCARB	carbenicillin-hydrolyzing_class_A_beta-lactamase_CARB-47	AMR	852	0	0	0	0	0	0	0	0	0	0	0	0	0	0	0	0	0	0
NG_048749.2	blaCARB	carbenicillin-hydrolyzing_class_A_beta-lactamase_CARB-46	AMR	852	0	0	0	0	0	0	0	0	0	0	0	0	0	0	0	0	0	0
NG_048747.1	blaCARB	carbenicillin-hydrolyzing_class_A_beta-lactamase_CARB-44	AMR	852	0	0	0	0	0	0	0	0	0	0	0	0	0	0	0	0	0	0
NG_048728.1	blaCARB	carbenicillin-hydrolyzing_class_A_beta-lactamase_CARB-25	AMR	852	0	0	0	0	0	0	0	0	0	0	0	0	0	0	0	0	0	0
NG_048748.1	blaCARB	carbenicillin-hydrolyzing_class_A_beta-lactamase_CARB-45	AMR	852	0	0	0	0	0	0	0	0	0	0	0	0	0	0	0	0	0	0
NG_048721.1	blaCARB	carbenicillin-hydrolyzing_class_A_beta-lactamase_CARB-19	AMR	852	0	0	0	0	0	0	0	0	0	0	0	0	0	0	0	0	0	0
NG_048755.1	blaCAU/MBL1b	subclass_B3_metallo-beta-lactamase_CAU-1	AMR	870	0	0	0	0	0	0	0	0	0	0	0	0	0	0	0	0	0	0
NG_049292.1	blaCAU/MBL1b	subclass_B3_metallo-beta-lactamase_MBL1b	AMR	870	0	0	0	0	0	0	0	0	0	0	0	0	0	0	0	0	0	0
NG_048756.1	blaCBP	penicillin-hydrolyzing_class_A_beta-lactamase_CBP-1	AMR	927	0	0	0	0	0	0	0	0	0	0	0	0	0	0	0	0	0	0
NG_242178.1	blaCDA	class_C_beta-lactamase_CDA-1	AMR	1149	0	0	0	0	0	0	0	0	0	0	0	0	0	0	0	0	0	0
NG_065860.1	blaCDD	extended-spectrum_class_D_beta-lactamase_CDD-1	AMR	939	0	0	0	0	0	0	0	0	0	0	0	0	0	0	0	0	0	0
NG_065861.1	blaCDD	extended-spectrum_class_D_beta-lactamase_CDD-2	AMR	927	0	0	0	0	0	0	0	0	0	0	0	0	0	0	0	0	0	0
NG_048757.1	blaCFE	CMY-2_family_cephalosporin-hydrolyzing_class_C_beta-lactamase_CFE-1	AMR	1146	0	0	0	0	0	0	0	0	0	0	0	0	0	0	0	0	0	0
NG_063837.1	blaCFE	CMY-2_family_class_C_beta-lactamase_CFE-2	AMR	1146	0	0	0	0	0	0	0	0	0	0	0	0	0	0	0	0	0	0
NG_048758.1	blaCGA	extended-spectrum_class_A_beta-lactamase_CGA-1	AMR	879	0	0	0	0	0	0	0	0	0	0	0	0	0	0	0	0	0	0
NG_203381.1	blaCHM	subclass_B1_metallo-beta-lactamase_CHM-1	AMR	759	0	0	0	0	0	0	0	0	0	0	0	0	0	0	0	0	0	0
NG_048762.1	blaCIA	extended-spectrum_class_A_beta-lactamase_CIA-4	AMR	879	0	0	0	0	0	0	0	0	0	0	0	0	0	0	0	0	0	0
NG_048759.1	blaCIA	extended-spectrum_class_A_beta-lactamase_CIA-1	AMR	879	0	0	0	0	0	0	0	0	0	0	0	0	0	0	0	0	0	0
NG_048760.1	blaCIA	extended-spectrum_class_A_beta-lactamase_CIA-2	AMR	879	0	0	0	0	0	0	0	0	0	0	0	0	0	0	0	0	0	0
NG_048761.1	blaCIA	extended-spectrum_class_A_beta-lactamase_CIA-3	AMR	879	0	0	0	0	0	0	0	0	0	0	0	0	0	0	0	0	0	0
NG_243463.1	blaCIM	subclass_B1_metallo-beta-lactamase_CIM-1	AMR	756	0	0	0	0	0	0	0	0	0	0	0	0	0	0	0	0	0	0
NG_048763.1	blaCKO	MAL/CKO_family_class_A_beta-lactamase_CKO-1	AMR	903	0	0	0	0	0	0	0	0	0	0	0	0	0	0	0	0	0	0
NG_049290.1	blaCKO	MAL/CKO_family_class_A_beta-lactamase_MAL-1	AMR	903	0	0	0	0	0	0	0	0	0	0	0	0	0	0	0	0	0	0
NG_049291.1	blaCKO	MAL/CKO_family_class_A_beta-lactamase_MAL-2	AMR	900	0	0	0	0	0	0	0	0	0	0	0	0	0	0	0	0	0	0
NG_062222.1	blaCMA	class_C_beta-lactamase_CMA-1	AMR	1128	0	0	0	0	0	0	0	0	0	0	0	0	0	0	0	0	0	0
NG_062212.1	blaCMA	class_C_beta-lactamase_CMA-2	AMR	1128	0	0	0	0	0	0	0	0	0	0	0	0	0	0	0	0	0	0
NG_078057.1	blaCME	extended-spectrum_class_A_beta-lactamase_CME-3	AMR	900	0	0	0	0	0	0	0	0	0	0	0	0	0	0	0	0	0	0
NG_048764.1	blaCME	extended-spectrum_class_A_beta-lactamase_CME-1	AMR	888	0	0	0	0	0	0	0	0	0	0	0	0	0	0	0	0	0	0
NG_048765.1	blaCME	extended-spectrum_class_A_beta-lactamase_CME-2	AMR	894	0	0	0	0	0	0	0	0	0	0	0	0	0	0	0	0	0	0
NG_061416.1	blaCMH	class_C_beta-lactamase_CMH-4	AMR	1146	0	0	0	0	0	0	0	0	0	0	0	0	0	0	0	0	0	0
NG_242699.1	blaCMH	class_C_beta-lactamase_CMH-14	AMR	1146	0	0	0	0	0	0	0	0	0	0	0	0	0	0	0	0	0	0
NG_242700.1	blaCMH	class_C_beta-lactamase_CMH-15	AMR	1146	0	0	0	0	0	0	0	0	0	0	0	0	0	0	0	0	0	0
NG_050719.1	blaCMH	class_C_beta-lactamase_CMH-3	AMR	1146	0	0	0	0	0	0	0	0	0	0	0	0	0	0	0	0	0	0
NG_242701.1	blaCMH	class_C_beta-lactamase_CMH-16	AMR	1146	0	0	0	0	0	0	0	0	0	0	0	0	0	0	0	0	0	0
NG_061417.1	blaCMH	class_C_beta-lactamase_CMH-5	AMR	1146	0	0	0	0	0	0	0	0	0	0	0	0	0	0	0	0	0	0
NG_242702.1	blaCMH	class_C_beta-lactamase_CMH-17	AMR	1146	0	0	0	0	0	0	0	0	0	0	0	0	0	0	0	0	0	0
NG_156998.1	blaCMH	class_C_beta-lactamase_CMH-9	AMR	1146	0	0	0	0	0	0	0	0	0	0	0	0	0	0	0	0	0	0
NG_242703.1	blaCMH	class_C_beta-lactamase_CMH-18	AMR	1146	0	0	0	0	0	0	0	0	0	0	0	0	0	0	0	0	0	0
NG_242704.1	blaCMH	class_C_beta-lactamase_CMH-19	AMR	1146	0	0	0	0	0	0	0	0	0	0	0	0	0	0	0	0	0	0
NG_242705.1	blaCMH	class_C_beta-lactamase_CMH-20	AMR	1146	0	0	0	0	0	0	0	0	0	0	0	0	0	0	0	0	0	0
NG_243572.1	blaCMH	class_C_beta-lactamase_CMH-21	AMR	1146	0	0	0	0	0	0	0	0	0	0	0	0	0	0	0	0	0	0
NG_048766.1	blaCMH	extended-spectrum_class_C_beta-lactamase_CMH-1	AMR	1146	0	0	0	0	0	0	0	0	0	0	0	0	0	0	0	0	0	0
NG_048767.1	blaCMH	class_C_beta-lactamase_CMH-2	AMR	1146	0	0	0	0	0	0	0	0	0	0	0	0	0	0	0	0	0	0
NG_242707.1	blaCMH	class_C_beta-lactamase_CMH-22	AMR	1146	0	0	0	0	0	0	0	0	0	0	0	0	0	0	0	0	0	0
NG_242708.1	blaCMH	class_C_beta-lactamase_CMH-23	AMR	1146	0	0	0	0	0	0	0	0	0	0	0	0	0	0	0	0	0	0
NG_242709.1	blaCMH	class_C_beta-lactamase_CMH-24	AMR	1146	0	0	0	0	0	0	0	0	0	0	0	0	0	0	0	0	0	0
NG_156997.1	blaCMH	class_C_beta-lactamase_CMH-10	AMR	1146	0	0	0	0	0	0	0	0	0	0	0	0	0	0	0	0	0	0
NG_067134.1	blaCMH	class_C_beta-lactamase_CMH-6	AMR	1146	0	0	0	0	0	0	0	0	0	0	0	0	0	0	0	0	0	0
NG_078039.1	blaCMH	class_C_beta-lactamase_CMH-7	AMR	1146	0	0	0	0	0	0	0	0	0	0	0	0	0	0	0	0	0	0
NG_231541.1	blaCMH	class_C_beta-lactamase_CMH-13	AMR	1146	0	0	0	0	0	0	0	0	0	0	0	0	0	0	0	0	0	0
NG_148614.1	blaCMH	class_C_beta-lactamase_CMH-8	AMR	1146	0	0	0	0	0	0	0	0	0	0	0	0	0	0	0	0	0	0
NG_157062.1	blaCMH	class_C_beta-lactamase_CMH-11	AMR	1146	0	0	0	0	0	0	0	0	0	0	0	0	0	0	0	0	0	0
NG_157063.1	blaCMH	class_C_beta-lactamase_CMH-12	AMR	1146	0	0	0	0	0	0	0	0	0	0	0	0	0	0	0	0	0	0
NG_242710.1	blaCMH	class_C_beta-lactamase_CMH-25	AMR	1146	0	0	0	0	0	0	0	0	0	0	0	0	0	0	0	0	0	0
NG_242712.1	blaCMH	class_C_beta-lactamase_CMH-27	AMR	1146	0	0	0	0	0	0	0	0	0	0	0	0	0	0	0	0	0	0
NG_242711.1	blaCMH	class_C_beta-lactamase_CMH-26	AMR	1146	0	0	0	0	0	0	0	0	0	0	0	0	0	0	0	0	0	0
NG_242713.1	blaCMH	class_C_beta-lactamase_CMH-28	AMR	1146	0	0	0	0	0	0	0	0	0	0	0	0	0	0	0	0	0	0
NG_242714.1	blaCMH	class_C_beta-lactamase_CMH-29	AMR	1146	0	0	0	0	0	0	0	0	0	0	0	0	0	0	0	0	0	0
NG_242715.1	blaCMH	class_C_beta-lactamase_CMH-30	AMR	1146	0	0	0	0	0	0	0	0	0	0	0	0	0	0	0	0	0	0
NG_242716.1	blaCMH	class_C_beta-lactamase_CMH-31	AMR	1146	0	0	0	0	0	0	0	0	0	0	0	0	0	0	0	0	0	0
NG_242717.1	blaCMH	class_C_beta-lactamase_CMH-32	AMR	1146	0	0	0	0	0	0	0	0	0	0	0	0	0	0	0	0	0	0
NG_242718.1	blaCMH	class_C_beta-lactamase_CMH-33	AMR	1146	0	0	0	0	0	0	0	0	0	0	0	0	0	0	0	0	0	0
NG_242719.1	blaCMH	class_C_beta-lactamase_CMH-34	AMR	1146	0	0	0	0	0	0	0	0	0	0	0	0	0	0	0	0	0	0
NG_048825.1	blaCMY	extended-spectrum_class_C_beta-lactamase_CMY-30	AMR	1146	0	0	0	0	0	0	0	0	0	0	0	0	0	0	0	0	0	0
NG_048814.1	blaCMY	extended-spectrum_class_C_beta-lactamase_CMY-2	AMR	1146	0	0	0	0	0	0	0	0	0	0	0	0	0	0	0	0	0	0
NG_048818.1	blaCMY	class_C_beta-lactamase_CMY-23	AMR	1146	0	0	0	0	0	0	0	0	0	0	0	0	0	0	0	0	0	0
NG_048820.1	blaCMY	class_C_beta-lactamase_CMY-25	AMR	1146	0	0	0	0	0	0	0	0	0	0	0	0	0	0	0	0	0	0
NG_048861.1	blaCMY	class_C_beta-lactamase_CMY-65	AMR	1146	0	0	0	0	0	0	0	0	0	0	0	0	0	0	0	0	0	0
NG_048826.1	blaCMY	class_C_beta-lactamase_CMY-31	AMR	1146	0	0	0	0	0	0	0	0	0	0	0	0	0	0	0	0	0	0
NG_048831.1	blaCMY	class_C_beta-lactamase_CMY-36	AMR	1146	0	0	0	0	0	0	0	0	0	0	0	0	0	0	0	0	0	0
NG_048810.1	blaCMY	class_C_beta-lactamase_CMY-16	AMR	1146	0	0	0	0	0	0	0	0	0	0	0	0	0	0	0	0	0	0
NG_048834.1	blaCMY	class_C_beta-lactamase_CMY-4	AMR	1146	0	0	0	0	0	0	0	0	0	0	0	0	0	0	0	0	0	0
NG_048855.1	blaCMY	class_C_beta-lactamase_CMY-6	AMR	1146	0	0	0	0	0	0	0	0	0	0	0	0	0	0	0	0	0	0
NG_048845.1	blaCMY	class_C_beta-lactamase_CMY-5	AMR	1146	0	0	0	0	0	0	0	0	0	0	0	0	0	0	0	0	0	0
NG_048771.1	blaCMY	class_C_beta-lactamase_CMY-101	AMR	1146	0	0	0	0	0	0	0	0	0	0	0	0	0	0	0	0	0	0
NG_048799.1	blaCMY	class_C_beta-lactamase_CMY-13	AMR	1146	0	0	0	0	0	0	0	0	0	0	0	0	0	0	0	0	0	0
NG_048866.1	blaCMY	class_C_beta-lactamase_CMY-7	AMR	1146	0	0	0	0	0	0	0	0	0	0	0	0	0	0	0	0	0	0
NG_048819.1	blaCMY	class_C_beta-lactamase_CMY-24	AMR	1146	0	0	0	0	0	0	0	0	0	0	0	0	0	0	0	0	0	0
NG_048777.1	blaCMY	extended-spectrum_class_C_beta-lactamase_CMY-107	AMR	1146	0	0	0	0	0	0	0	0	0	0	0	0	0	0	0	0	0	0
NG_048853.1	blaCMY	class_C_beta-lactamase_CMY-58	AMR	1146	0	0	0	0	0	0	0	0	0	0	0	0	0	0	0	0	0	0
NG_048848.1	blaCMY	class_C_beta-lactamase_CMY-53	AMR	1146	0	0	0	0	0	0	0	0	0	0	0	0	0	0	0	0	0	0
NG_054963.1	blaCMY	class_C_beta-lactamase_CMY-152	AMR	1146	0	0	0	0	0	0	0	0	0	0	0	0	0	0	0	0	0	0
NG_048869.1	blaCMY	class_C_beta-lactamase_CMY-72	AMR	1146	0	0	0	0	0	0	0	0	0	0	0	0	0	0	0	0	0	0
NG_048884.1	blaCMY	class_C_beta-lactamase_CMY-86	AMR	1146	0	0	0	0	0	0	0	0	0	0	0	0	0	0	0	0	0	0
NG_048779.1	blaCMY	class_C_beta-lactamase_CMY-109	AMR	1146	0	0	0	0	0	0	0	0	0	0	0	0	0	0	0	0	0	0
NG_048837.1	blaCMY	extended-spectrum_class_C_beta-lactamase_CMY-42	AMR	1146	0	0	0	0	0	0	0	0	0	0	0	0	0	0	0	0	0	0
NG_048843.1	blaCMY	class_C_beta-lactamase_CMY-48	AMR	1146	0	0	0	0	0	0	0	0	0	0	0	0	0	0	0	0	0	0
NG_048867.1	blaCMY	class_C_beta-lactamase_CMY-70	AMR	1146	0	0	0	0	0	0	0	0	0	0	0	0	0	0	0	0	0	0
NG_242544.1	blaCMY	class_C_beta-lactamase_CMY-189	AMR	1146	0	0	0	0	0	0	0	0	0	0	0	0	0	0	0	0	0	0
NG_148616.1	blaCMY	class_C_beta-lactamase_CMY-183	AMR	1146	0	0	0	0	0	0	0	0	0	0	0	0	0	0	0	0	0	0
NG_048836.1	blaCMY	class_C_beta-lactamase_CMY-41	AMR	1146	0	0	0	0	0	0	0	0	0	0	0	0	0	0	0	0	0	0
NG_066695.1	blaCMY	class_C_beta-lactamase_CMY-137	AMR	1146	0	0	0	0	0	0	0	0	0	0	0	0	0	0	0	0	0	0
NG_048844.1	blaCMY	class_C_beta-lactamase_CMY-49	AMR	1146	0	0	0	0	0	0	0	0	0	0	0	0	0	0	0	0	0	0
NG_080771.1	blaCMY	class_C_beta-lactamase_CMY-180	AMR	1146	0	0	0	0	0	0	0	0	0	0	0	0	0	0	0	0	0	0
NG_048882.1	blaCMY	class_C_beta-lactamase_CMY-84	AMR	1146	0	0	0	0	0	0	0	0	0	0	0	0	0	0	0	0	0	0
NG_047059.1	blaCMY	class_C_beta-lactamase_CMY-38	AMR	1146	0	0	0	0	0	0	0	0	0	0	0	0	0	0	0	0	0	0
NG_048770.1	blaCMY	class_C_beta-lactamase_CMY-100	AMR	1146	0	0	0	0	0	0	0	0	0	0	0	0	0	0	0	0	0	0
NG_048772.1	blaCMY	class_C_beta-lactamase_CMY-102	AMR	1146	0	0	0	0	0	0	0	0	0	0	0	0	0	0	0	0	0	0
NG_048773.1	blaCMY	class_C_beta-lactamase_CMY-103	AMR	1146	0	0	0	0	0	0	0	0	0	0	0	0	0	0	0	0	0	0
NG_048774.1	blaCMY	class_C_beta-lactamase_CMY-104	AMR	1146	0	0	0	0	0	0	0	0	0	0	0	0	0	0	0	0	0	0
NG_048775.1	blaCMY	class_C_beta-lactamase_CMY-105	AMR	1146	0	0	0	0	0	0	0	0	0	0	0	0	0	0	0	0	0	0
NG_048776.1	blaCMY	class_C_beta-lactamase_CMY-106	AMR	1146	0	0	0	0	0	0	0	0	0	0	0	0	0	0	0	0	0	0
NG_048778.1	blaCMY	class_C_beta-lactamase_CMY-108	AMR	1146	0	0	0	0	0	0	0	0	0	0	0	0	0	0	0	0	0	0
NG_048781.1	blaCMY	class_C_beta-lactamase_CMY-110	AMR	1146	0	0	0	0	0	0	0	0	0	0	0	0	0	0	0	0	0	0
NG_048782.1	blaCMY	class_C_beta-lactamase_CMY-111	AMR	1146	0	0	0	0	0	0	0	0	0	0	0	0	0	0	0	0	0	0
NG_048783.1	blaCMY	class_C_beta-lactamase_CMY-112	AMR	1146	0	0	0	0	0	0	0	0	0	0	0	0	0	0	0	0	0	0
NG_048784.1	blaCMY	class_C_beta-lactamase_CMY-113	AMR	1146	0	0	0	0	0	0	0	0	0	0	0	0	0	0	0	0	0	0
NG_048785.1	blaCMY	class_C_beta-lactamase_CMY-114	AMR	1146	0	0	0	0	0	0	0	0	0	0	0	0	0	0	0	0	0	0
NG_048786.1	blaCMY	class_C_beta-lactamase_CMY-115	AMR	1146	0	0	0	0	0	0	0	0	0	0	0	0	0	0	0	0	0	0
NG_048787.1	blaCMY	class_C_beta-lactamase_CMY-116	AMR	1146	0	0	0	0	0	0	0	0	0	0	0	0	0	0	0	0	0	0
NG_048788.1	blaCMY	class_C_beta-lactamase_CMY-117	AMR	1146	0	0	0	0	0	0	0	0	0	0	0	0	0	0	0	0	0	0
NG_048789.1	blaCMY	class_C_beta-lactamase_CMY-118	AMR	1146	0	0	0	0	0	0	0	0	0	0	0	0	0	0	0	0	0	0
NG_048790.1	blaCMY	class_C_beta-lactamase_CMY-119	AMR	1146	0	0	0	0	0	0	0	0	0	0	0	0	0	0	0	0	0	0
NG_048791.2	blaCMY	class_C_beta-lactamase_CMY-12	AMR	1146	0	0	0	0	0	0	0	0	0	0	0	0	0	0	0	0	0	0
NG_048792.1	blaCMY	class_C_beta-lactamase_CMY-121	AMR	1143	0	0	0	0	0	0	0	0	0	0	0	0	0	0	0	0	0	0
NG_048793.1	blaCMY	class_C_beta-lactamase_CMY-122	AMR	1146	0	0	0	0	0	0	0	0	0	0	0	0	0	0	0	0	0	0
NG_048794.1	blaCMY	class_C_beta-lactamase_CMY-124	AMR	1146	0	0	0	0	0	0	0	0	0	0	0	0	0	0	0	0	0	0
NG_048795.1	blaCMY	class_C_beta-lactamase_CMY-125	AMR	1146	0	0	0	0	0	0	0	0	0	0	0	0	0	0	0	0	0	0
NG_048796.1	blaCMY	class_C_beta-lactamase_CMY-127	AMR	1146	0	0	0	0	0	0	0	0	0	0	0	0	0	0	0	0	0	0
NG_048797.1	blaCMY	class_C_beta-lactamase_CMY-128	AMR	1146	0	0	0	0	0	0	0	0	0	0	0	0	0	0	0	0	0	0
NG_048798.1	blaCMY	class_C_beta-lactamase_CMY-129	AMR	1146	0	0	0	0	0	0	0	0	0	0	0	0	0	0	0	0	0	0
NG_048800.1	blaCMY	class_C_beta-lactamase_CMY-130	AMR	1146	0	0	0	0	0	0	0	0	0	0	0	0	0	0	0	0	0	0
NG_048801.1	blaCMY	class_C_beta-lactamase_CMY-131	AMR	1146	0	0	0	0	0	0	0	0	0	0	0	0	0	0	0	0	0	0
NG_048802.1	blaCMY	class_C_beta-lactamase_CMY-132	AMR	1146	0	0	0	0	0	0	0	0	0	0	0	0	0	0	0	0	0	0
NG_048803.1	blaCMY	class_C_beta-lactamase_CMY-133	AMR	1146	0	0	0	0	0	0	0	0	0	0	0	0	0	0	0	0	0	0
NG_048804.1	blaCMY	class_C_beta-lactamase_CMY-134	AMR	1146	0	0	0	0	0	0	0	0	0	0	0	0	0	0	0	0	0	0
NG_048805.1	blaCMY	class_C_beta-lactamase_CMY-135	AMR	1146	0	0	0	0	0	0	0	0	0	0	0	0	0	0	0	0	0	0
NG_048806.1	blaCMY	class_C_beta-lactamase_CMY-138	AMR	1146	0	0	0	0	0	0	0	0	0	0	0	0	0	0	0	0	0	0
NG_048807.1	blaCMY	class_C_beta-lactamase_CMY-139	AMR	1146	0	0	0	0	0	0	0	0	0	0	0	0	0	0	0	0	0	0
NG_048808.1	blaCMY	class_C_beta-lactamase_CMY-14	AMR	1146	0	0	0	0	0	0	0	0	0	0	0	0	0	0	0	0	0	0
NG_048809.1	blaCMY	class_C_beta-lactamase_CMY-15	AMR	1146	0	0	0	0	0	0	0	0	0	0	0	0	0	0	0	0	0	0
NG_048811.1	blaCMY	class_C_beta-lactamase_CMY-17	AMR	1146	0	0	0	0	0	0	0	0	0	0	0	0	0	0	0	0	0	0
NG_048812.1	blaCMY	class_C_beta-lactamase_CMY-18	AMR	1152	0	0	0	0	0	0	0	0	0	0	0	0	0	0	0	0	0	0
NG_048815.1	blaCMY	class_C_beta-lactamase_CMY-20	AMR	1143	0	0	0	0	0	0	0	0	0	0	0	0	0	0	0	0	0	0
NG_048816.1	blaCMY	class_C_beta-lactamase_CMY-21	AMR	1146	0	0	0	0	0	0	0	0	0	0	0	0	0	0	0	0	0	0
NG_048817.1	blaCMY	class_C_beta-lactamase_CMY-22	AMR	1146	0	0	0	0	0	0	0	0	0	0	0	0	0	0	0	0	0	0
NG_048821.1	blaCMY	class_C_beta-lactamase_CMY-26	AMR	1146	0	0	0	0	0	0	0	0	0	0	0	0	0	0	0	0	0	0
NG_048822.1	blaCMY	extended-spectrum_class_C_beta-lactamase_CMY-27	AMR	1146	0	0	0	0	0	0	0	0	0	0	0	0	0	0	0	0	0	0
NG_048823.1	blaCMY	class_C_beta-lactamase_CMY-28	AMR	1146	0	0	0	0	0	0	0	0	0	0	0	0	0	0	0	0	0	0
NG_048824.1	blaCMY	class_C_beta-lactamase_CMY-29	AMR	1146	0	0	0	0	0	0	0	0	0	0	0	0	0	0	0	0	0	0
NG_048827.1	blaCMY	extended-spectrum_class_C_beta-lactamase_CMY-32	AMR	1146	0	0	0	0	0	0	0	0	0	0	0	0	0	0	0	0	0	0
NG_048828.1	blaCMY	extended-spectrum_class_C_beta-lactamase_CMY-33	AMR	1140	0	0	0	0	0	0	0	0	0	0	0	0	0	0	0	0	0	0
NG_048829.1	blaCMY	class_C_beta-lactamase_CMY-34	AMR	1146	0	0	0	0	0	0	0	0	0	0	0	0	0	0	0	0	0	0
NG_048830.1	blaCMY	class_C_beta-lactamase_CMY-35	AMR	1146	0	0	0	0	0	0	0	0	0	0	0	0	0	0	0	0	0	0
NG_048832.1	blaCMY	extended-spectrum_class_C_beta-lactamase_CMY-37	AMR	1146	0	0	0	0	0	0	0	0	0	0	0	0	0	0	0	0	0	0
NG_048833.1	blaCMY	class_C_beta-lactamase_CMY-39	AMR	1146	0	0	0	0	0	0	0	0	0	0	0	0	0	0	0	0	0	0
NG_048835.1	blaCMY	class_C_beta-lactamase_CMY-40	AMR	1146	0	0	0	0	0	0	0	0	0	0	0	0	0	0	0	0	0	0
NG_048838.1	blaCMY	class_C_beta-lactamase_CMY-43	AMR	1146	0	0	0	0	0	0	0	0	0	0	0	0	0	0	0	0	0	0
NG_048839.1	blaCMY	extended-spectrum_class_C_beta-lactamase_CMY-44	AMR	1134	0	0	0	0	0	0	0	0	0	0	0	0	0	0	0	0	0	0
NG_048840.1	blaCMY	class_C_beta-lactamase_CMY-45	AMR	1146	0	0	0	0	0	0	0	0	0	0	0	0	0	0	0	0	0	0
NG_048841.1	blaCMY	class_C_beta-lactamase_CMY-46	AMR	1146	0	0	0	0	0	0	0	0	0	0	0	0	0	0	0	0	0	0
NG_048842.1	blaCMY	class_C_beta-lactamase_CMY-47	AMR	1146	0	0	0	0	0	0	0	0	0	0	0	0	0	0	0	0	0	0
NG_048846.1	blaCMY	class_C_beta-lactamase_CMY-50	AMR	1146	0	0	0	0	0	0	0	0	0	0	0	0	0	0	0	0	0	0
NG_048847.1	blaCMY	class_C_beta-lactamase_CMY-51	AMR	1146	0	0	0	0	0	0	0	0	0	0	0	0	0	0	0	0	0	0
NG_048849.1	blaCMY	extended-spectrum_class_C_beta-lactamase_CMY-54	AMR	1152	0	0	0	0	0	0	0	0	0	0	0	0	0	0	0	0	0	0
NG_048850.1	blaCMY	class_C_beta-lactamase_CMY-55	AMR	1146	0	0	0	0	0	0	0	0	0	0	0	0	0	0	0	0	0	0
NG_048851.1	blaCMY	class_C_beta-lactamase_CMY-56	AMR	1146	0	0	0	0	0	0	0	0	0	0	0	0	0	0	0	0	0	0
NG_048852.1	blaCMY	class_C_beta-lactamase_CMY-57	AMR	1146	0	0	0	0	0	0	0	0	0	0	0	0	0	0	0	0	0	0
NG_048854.1	blaCMY	class_C_beta-lactamase_CMY-59	AMR	1146	0	0	0	0	0	0	0	0	0	0	0	0	0	0	0	0	0	0
NG_048856.1	blaCMY	class_C_beta-lactamase_CMY-60	AMR	1146	0	0	0	0	0	0	0	0	0	0	0	0	0	0	0	0	0	0
NG_048857.1	blaCMY	class_C_beta-lactamase_CMY-61	AMR	1143	0	0	0	0	0	0	0	0	0	0	0	0	0	0	0	0	0	0
NG_048858.1	blaCMY	class_C_beta-lactamase_CMY-62	AMR	1146	0	0	0	0	0	0	0	0	0	0	0	0	0	0	0	0	0	0
NG_048859.1	blaCMY	class_C_beta-lactamase_CMY-63	AMR	1146	0	0	0	0	0	0	0	0	0	0	0	0	0	0	0	0	0	0
NG_048860.1	blaCMY	class_C_beta-lactamase_CMY-64	AMR	1146	0	0	0	0	0	0	0	0	0	0	0	0	0	0	0	0	0	0
NG_048862.1	blaCMY	class_C_beta-lactamase_CMY-66	AMR	1146	0	0	0	0	0	0	0	0	0	0	0	0	0	0	0	0	0	0
NG_048863.1	blaCMY	class_C_beta-lactamase_CMY-67	AMR	1146	0	0	0	0	0	0	0	0	0	0	0	0	0	0	0	0	0	0
NG_048864.1	blaCMY	class_C_beta-lactamase_CMY-68	AMR	1146	0	0	0	0	0	0	0	0	0	0	0	0	0	0	0	0	0	0
NG_048865.1	blaCMY	class_C_beta-lactamase_CMY-69	AMR	1146	0	0	0	0	0	0	0	0	0	0	0	0	0	0	0	0	0	0
NG_048868.1	blaCMY	class_C_beta-lactamase_CMY-71	AMR	1146	0	0	0	0	0	0	0	0	0	0	0	0	0	0	0	0	0	0
NG_048870.1	blaCMY	class_C_beta-lactamase_CMY-73	AMR	1146	0	0	0	0	0	0	0	0	0	0	0	0	0	0	0	0	0	0
NG_048871.1	blaCMY	class_C_beta-lactamase_CMY-74	AMR	1146	0	0	0	0	0	0	0	0	0	0	0	0	0	0	0	0	0	0
NG_048872.1	blaCMY	class_C_beta-lactamase_CMY-75	AMR	1146	0	0	0	0	0	0	0	0	0	0	0	0	0	0	0	0	0	0
NG_048873.1	blaCMY	class_C_beta-lactamase_CMY-76	AMR	1146	0	0	0	0	0	0	0	0	0	0	0	0	0	0	0	0	0	0
NG_048874.1	blaCMY	class_C_beta-lactamase_CMY-77	AMR	1146	0	0	0	0	0	0	0	0	0	0	0	0	0	0	0	0	0	0
NG_048875.1	blaCMY	class_C_beta-lactamase_CMY-78	AMR	1146	0	0	0	0	0	0	0	0	0	0	0	0	0	0	0	0	0	0
NG_048876.1	blaCMY	class_C_beta-lactamase_CMY-79	AMR	1146	0	0	0	0	0	0	0	0	0	0	0	0	0	0	0	0	0	0
NG_048878.1	blaCMY	class_C_beta-lactamase_CMY-80	AMR	1146	0	0	0	0	0	0	0	0	0	0	0	0	0	0	0	0	0	0
NG_048879.1	blaCMY	class_C_beta-lactamase_CMY-81	AMR	1146	0	0	0	0	0	0	0	0	0	0	0	0	0	0	0	0	0	0
NG_048880.1	blaCMY	class_C_beta-lactamase_CMY-82	AMR	1146	0	0	0	0	0	0	0	0	0	0	0	0	0	0	0	0	0	0
NG_048881.1	blaCMY	class_C_beta-lactamase_CMY-83	AMR	1146	0	0	0	0	0	0	0	0	0	0	0	0	0	0	0	0	0	0
NG_048883.1	blaCMY	class_C_beta-lactamase_CMY-85	AMR	1146	0	0	0	0	0	0	0	0	0	0	0	0	0	0	0	0	0	0
NG_048885.1	blaCMY	class_C_beta-lactamase_CMY-87	AMR	1146	0	0	0	0	0	0	0	0	0	0	0	0	0	0	0	0	0	0
NG_048886.1	blaCMY	class_C_beta-lactamase_CMY-89	AMR	1146	0	0	0	0	0	0	0	0	0	0	0	0	0	0	0	0	0	0
NG_048889.1	blaCMY	class_C_beta-lactamase_CMY-90	AMR	1146	0	0	0	0	0	0	0	0	0	0	0	0	0	0	0	0	0	0
NG_048890.1	blaCMY	class_C_beta-lactamase_CMY-93	AMR	1146	0	0	0	0	0	0	0	0	0	0	0	0	0	0	0	0	0	0
NG_048891.1	blaCMY	class_C_beta-lactamase_CMY-94	AMR	1146	0	0	0	0	0	0	0	0	0	0	0	0	0	0	0	0	0	0
NG_048892.1	blaCMY	extended-spectrum_class_C_beta-lactamase_CMY-95	AMR	1146	0	0	0	0	0	0	0	0	0	0	0	0	0	0	0	0	0	0
NG_048893.1	blaCMY	class_C_beta-lactamase_CMY-96	AMR	1146	0	0	0	0	0	0	0	0	0	0	0	0	0	0	0	0	0	0
NG_048894.1	blaCMY	class_C_beta-lactamase_CMY-97	AMR	1146	0	0	0	0	0	0	0	0	0	0	0	0	0	0	0	0	0	0
NG_048895.1	blaCMY	class_C_beta-lactamase_CMY-99	AMR	1146	0	0	0	0	0	0	0	0	0	0	0	0	0	0	0	0	0	0
NG_050943.1	blaCMY	class_C_beta-lactamase_CMY-140	AMR	1146	0	0	0	0	0	0	0	0	0	0	0	0	0	0	0	0	0	0
NG_051215.1	blaCMY	class_C_beta-lactamase_CMY-141	AMR	1146	0	0	0	0	0	0	0	0	0	0	0	0	0	0	0	0	0	0
NG_051753.1	blaCMY	class_C_beta-lactamase_CMY-142	AMR	1146	0	0	0	0	0	0	0	0	0	0	0	0	0	0	0	0	0	0
NG_052047.1	blaCMY	class_C_beta-lactamase_CMY-143	AMR	1146	0	0	0	0	0	0	0	0	0	0	0	0	0	0	0	0	0	0
NG_052048.1	blaCMY	class_C_beta-lactamase_CMY-144	AMR	1146	0	0	0	0	0	0	0	0	0	0	0	0	0	0	0	0	0	0
NG_052648.1	blaCMY	class_C_beta-lactamase_CMY-146	AMR	1146	0	0	0	0	0	0	0	0	0	0	0	0	0	0	0	0	0	0
NG_052649.1	blaCMY	class_C_beta-lactamase_CMY-145	AMR	1146	0	0	0	0	0	0	0	0	0	0	0	0	0	0	0	0	0	0
NG_052898.1	blaCMY	class_C_beta-lactamase_CMY-147	AMR	1146	0	0	0	0	0	0	0	0	0	0	0	0	0	0	0	0	0	0
NG_054644.1	blaCMY	CMY-2_family_class_C_beta-lactamase_BIL-1	AMR	1146	0	0	0	0	0	0	0	0	0	0	0	0	0	0	0	0	0	0
NG_054681.1	blaCMY	class_C_beta-lactamase_CMY-148	AMR	1146	0	0	0	0	0	0	0	0	0	0	0	0	0	0	0	0	0	0
NG_054682.1	blaCMY	class_C_beta-lactamase_CMY-149	AMR	1146	0	0	0	0	0	0	0	0	0	0	0	0	0	0	0	0	0	0
NG_054711.1	blaCMY	class_C_beta-lactamase_CMY-151	AMR	1146	0	0	0	0	0	0	0	0	0	0	0	0	0	0	0	0	0	0
NG_054964.1	blaCMY	class_C_beta-lactamase_CMY-153	AMR	1146	0	0	0	0	0	0	0	0	0	0	0	0	0	0	0	0	0	0
NG_055270.1	blaCMY	class_C_beta-lactamase_CMY-154	AMR	1146	0	0	0	0	0	0	0	0	0	0	0	0	0	0	0	0	0	0
NG_055473.1	blaCMY	class_C_beta-lactamase_CMY-155	AMR	1146	0	0	0	0	0	0	0	0	0	0	0	0	0	0	0	0	0	0
NG_055587.1	blaCMY	class_C_beta-lactamase_CMY-157	AMR	1146	0	0	0	0	0	0	0	0	0	0	0	0	0	0	0	0	0	0
NG_148615.1	blaCMY	class_C_beta-lactamase_CMY-182	AMR	1146	0	0	0	0	0	0	0	0	0	0	0	0	0	0	0	0	0	0
NG_056410.1	blaCMY	class_C_beta-lactamase_CMY-156	AMR	1146	0	0	0	0	0	0	0	0	0	0	0	0	0	0	0	0	0	0
NG_060513.1	blaCMY	class_C_beta-lactamase_CMY-150	AMR	1146	0	0	0	0	0	0	0	0	0	0	0	0	0	0	0	0	0	0
NG_057479.1	blaCMY	class_C_beta-lactamase_CMY-161	AMR	1146	0	0	0	0	0	0	0	0	0	0	0	0	0	0	0	0	0	0
NG_057614.1	blaCMY	class_C_beta-lactamase_CMY-160	AMR	1146	0	0	0	0	0	0	0	0	0	0	0	0	0	0	0	0	0	0
NG_060523.1	blaCMY	class_C_beta-lactamase_CMY-162	AMR	1146	0	0	0	0	0	0	0	0	0	0	0	0	0	0	0	0	0	0
NG_060564.1	blaCMY	class_C_beta-lactamase_CMY-163	AMR	1146	0	0	0	0	0	0	0	0	0	0	0	0	0	0	0	0	0	0
NG_062242.1	blaCMY	class_C_beta-lactamase_CMY-158	AMR	1146	0	0	0	0	0	0	0	0	0	0	0	0	0	0	0	0	0	0
NG_062243.1	blaCMY	class_C_beta-lactamase_CMY-159	AMR	1146	0	0	0	0	0	0	0	0	0	0	0	0	0	0	0	0	0	0
NG_081780.1	blaCMY	class_C_beta-lactamase_CMY-181	AMR	1146	0	0	0	0	0	0	0	0	0	0	0	0	0	0	0	0	0	0
NG_065422.1	blaCMY	class_C_beta-lactamase_CMY-164	AMR	1149	0	0	0	0	0	0	0	0	0	0	0	0	0	0	0	0	0	0
NG_065862.1	blaCMY	class_C_beta-lactamase_CMY-165	AMR	1146	0	0	0	0	0	0	0	0	0	0	0	0	0	0	0	0	0	0
NG_065863.1	blaCMY	class_C_beta-lactamase_CMY-166	AMR	1146	0	0	0	0	0	0	0	0	0	0	0	0	0	0	0	0	0	0
NG_065864.1	blaCMY	class_C_beta-lactamase_CMY-167	AMR	1146	0	0	0	0	0	0	0	0	0	0	0	0	0	0	0	0	0	0
NG_067135.1	blaCMY	class_C_beta-lactamase_CMY-168	AMR	1146	0	0	0	0	0	0	0	0	0	0	0	0	0	0	0	0	0	0
NG_067136.1	blaCMY	class_C_beta-lactamase_CMY-169	AMR	1131	0	0	0	0	0	0	0	0	0	0	0	0	0	0	0	0	0	0
NG_067137.1	blaCMY	class_C_beta-lactamase_CMY-170	AMR	1146	0	0	0	0	0	0	0	0	0	0	0	0	0	0	0	0	0	0
NG_068058.1	blaCMY	extended-spectrum_class_C_beta-lactamase_CMY-136	AMR	1146	0	0	0	0	0	0	0	0	0	0	0	0	0	0	0	0	0	0
NG_068165.1	blaCMY	class_C_beta-lactamase_CMY-171	AMR	1146	0	0	0	0	0	0	0	0	0	0	0	0	0	0	0	0	0	0
NG_078068.1	blaCMY	class_C_beta-lactamase_CMY-179	AMR	1146	0	0	0	0	0	0	0	0	0	0	0	0	0	0	0	0	0	0
NG_242720.1	blaCMY	class_C_beta-lactamase_CMY-191	AMR	1146	0	0	0	0	0	0	0	0	0	0	0	0	0	0	0	0	0	0
NG_070783.1	blaCMY	class_C_beta-lactamase_CMY-173	AMR	1146	0	0	0	0	0	0	0	0	0	0	0	0	0	0	0	0	0	0
NG_073459.1	blaCMY	class_C_beta-lactamase_CMY-174	AMR	1146	0	0	0	0	0	0	0	0	0	0	0	0	0	0	0	0	0	0
NG_074701.1	blaCMY	class_C_beta-lactamase_CMY-175	AMR	1146	0	0	0	0	0	0	0	0	0	0	0	0	0	0	0	0	0	0
NG_074702.1	blaCMY	class_C_beta-lactamase_CMY-176	AMR	1146	0	0	0	0	0	0	0	0	0	0	0	0	0	0	0	0	0	0
NG_076652.1	blaCMY	inhibitor-resistant_extended-spectrum_class_C_beta-lactamase_CMY-172	AMR	1137	0	0	0	0	0	0	0	0	0	0	0	0	0	0	0	0	0	0
NG_078046.1	blaCMY	class_C_beta-lactamase_CMY-177	AMR	1146	0	0	0	0	0	0	0	0	0	0	0	0	0	0	0	0	0	0
NG_081693.1	blaCMY	inhbitor-resistant_extended_spectrum_class_C_beta-lactamase_CMY-178	AMR	1137	0	0	0	0	0	0	0	0	0	0	0	0	0	0	0	0	0	0
NG_148617.1	blaCMY	class_C_beta-lactamase_CMY-184	AMR	1146	0	0	0	0	0	0	0	0	0	0	0	0	0	0	0	0	0	0
NG_149657.1	blaCMY	inhbitor-resistant_extended_spectrum_class_C_beta-lactamase_CMY-185	AMR	1146	0	0	0	0	0	0	0	0	0	0	0	0	0	0	0	0	0	0
NG_203383.1	blaCMY	class_C_beta-lactamase_CMY-186	AMR	1146	0	0	0	0	0	0	0	0	0	0	0	0	0	0	0	0	0	0
NG_242285.1	blaCMY	class_C_beta-lactamase_CMY-190	AMR	1146	0	0	0	0	0	0	0	0	0	0	0	0	0	0	0	0	0	0
NG_242543.1	blaCMY	class_C_beta-lactamase_CMY-188	AMR	1146	0	0	0	0	0	0	0	0	0	0	0	0	0	0	0	0	0	0
NG_243573.1	blaCMY	inhbitor-resistant_extended_spectrum_class_C_beta-lactamase_CMY-192	AMR	1149	0	0	0	0	0	0	0	0	0	0	0	0	0	0	0	0	0	0
NG_243574.1	blaCMY	class_C_beta-lactamase_CMY-194	AMR	1146	0	0	0	0	0	0	0	0	0	0	0	0	0	0	0	0	0	0
NG_243575.1	blaCMY	class_C_beta-lactamase_CMY-195	AMR	1146	0	0	0	0	0	0	0	0	0	0	0	0	0	0	0	0	0	0
NG_243576.1	blaCMY	class_C_beta-lactamase_CMY-196	AMR	1146	0	0	0	0	0	0	0	0	0	0	0	0	0	0	0	0	0	0
NG_243577.1	blaCMY	class_C_beta-lactamase_CMY-197	AMR	1146	0	0	0	0	0	0	0	0	0	0	0	0	0	0	0	0	0	0
NG_243578.1	blaCMY	class_C_beta-lactamase_CMY-198	AMR	1146	0	0	0	0	0	0	0	0	0	0	0	0	0	0	0	0	0	0
NG_243579.1	blaCMY	class_C_beta-lactamase_CMY-199	AMR	1146	0	0	0	0	0	0	0	0	0	0	0	0	0	0	0	0	0	0
NG_047381.1	blaCMY-FOX	FOX/MOX_family_cephalosporin-hydrolyzing_class_C_beta-lactamase	AMR	1149	0	0	0	0	0	0	0	0	0	0	0	0	0	0	0	0	0	0
NG_048587.1	blaCPS	subclass_B3_metallo-beta-lactamase_CPS-1	AMR	873	0	0	0	0	0	0	0	0	0	0	0	0	0	0	0	0	0	0
NG_062235.1	blaCRD3	subclass_B3_metallo-beta-lactamase_CRD3-1	AMR	912	0	0	0	0	0	0	0	0	0	0	0	0	0	0	0	0	0	0
NG_054656.1	blaCRH	carbapenem-hydrolyzing_class_A_beta-lactamase_CRH-1	AMR	873	0	0	0	0	0	0	0	0	0	0	0	0	0	0	0	0	0	0
NG_057456.1	blaCRH	carbapenem-hydrolyzing_class_A_beta-lactamase_CRH-2	AMR	873	0	0	0	0	0	0	0	0	0	0	0	0	0	0	0	0	0	0
NG_057457.1	blaCRH	carbapenem-hydrolyzing_class_A_beta-lactamase_CRH-3	AMR	873	0	0	0	0	0	0	0	0	0	0	0	0	0	0	0	0	0	0
NG_054657.1	blaCRP	carbapenem-hydrolyzing_class_A_beta-lactamase_CRP-1	AMR	882	0	0	0	0	0	0	0	0	0	0	0	0	0	0	0	0	0	0
NG_062211.1	blaCSA	class_C_beta-lactamase_CSA-2	AMR	1128	0	0	0	0	0	0	0	0	0	0	0	0	0	0	0	0	0	0
NG_062223.1	blaCSA	class_C_beta-lactamase_CSA-1	AMR	1128	0	0	0	0	0	0	0	0	0	0	0	0	0	0	0	0	0	0
NG_048896.1	blaCSP	extended-spectrum_class_A_beta-lactamase_CSP-1	AMR	918	0	0	0	0	0	0	0	0	0	0	0	0	0	0	0	0	0	0
NG_050141.1	blaCSP	CSP_family_extended-spectrum_class_A_beta-lactamase_SPU-1	AMR	882	0	0	0	0	0	0	0	0	0	0	0	0	0	0	0	0	0	0
NG_048935.1	blaCTX-M	extended-spectrum_class_A_beta-lactamase_CTX-M-15	AMR	876	0	0	0	0	0	0	0	0	0	0	0	0	0	0	0	0	0	0
NG_048982.1	blaCTX-M	extended-spectrum_class_A_beta-lactamase_CTX-M-32	AMR	876	0	0	0	0	0	0	0	0	0	0	0	0	0	0	0	0	0	0
NG_048929.1	blaCTX-M	extended-spectrum_class_A_beta-lactamase_CTX-M-14	AMR	876	0	0	0	0	0	0	0	0	0	0	0	0	0	0	0	0	0	0
NG_048979.1	blaCTX-M	extended-spectrum_class_A_beta-lactamase_CTX-M-3	AMR	876	0	0	0	0	0	0	0	0	0	0	0	0	0	0	0	0	0	0
NG_048955.1	blaCTX-M	extended-spectrum_class_A_beta-lactamase_CTX-M-17	AMR	876	0	0	0	0	0	0	0	0	0	0	0	0	0	0	0	0	0	0
NG_049004.1	blaCTX-M	extended-spectrum_class_A_beta-lactamase_CTX-M-53	AMR	876	0	0	0	0	0	0	0	0	0	0	0	0	0	0	0	0	0	0
NG_048973.1	blaCTX-M	extended-spectrum_class_A_beta-lactamase_CTX-M-24	AMR	876	0	0	0	0	0	0	0	0	0	0	0	0	0	0	0	0	0	0
NG_048897.1	blaCTX-M	extended-spectrum_class_A_beta-lactamase_CTX-M-1	AMR	876	0	0	0	0	0	0	0	0	0	0	0	0	0	0	0	0	0	0
NG_049016.1	blaCTX-M	extended-spectrum_class_A_beta-lactamase_CTX-M-65	AMR	876	0	0	0	0	0	0	0	0	0	0	0	0	0	0	0	0	0	0
NG_048904.1	blaCTX-M	extended-spectrum_class_A_beta-lactamase_CTX-M-105	AMR	876	0	0	0	0	0	0	0	0	0	0	0	0	0	0	0	0	0	0
NG_049006.1	blaCTX-M	extended-spectrum_class_A_beta-lactamase_CTX-M-55	AMR	876	0	0	0	0	0	0	0	0	0	0	0	0	0	0	0	0	0	0
NG_048974.1	blaCTX-M	extended-spectrum_class_A_beta-lactamase_CTX-M-25	AMR	876	0	0	0	0	0	0	0	0	0	0	0	0	0	0	0	0	0	0
NG_048968.1	blaCTX-M	extended-spectrum_class_A_beta-lactamase_CTX-M-2	AMR	876	0	0	0	0	0	0	0	0	0	0	0	0	0	0	0	0	0	0
NG_048916.1	blaCTX-M	extended-spectrum_class_A_beta-lactamase_CTX-M-123	AMR	876	0	0	0	0	0	0	0	0	0	0	0	0	0	0	0	0	0	0
NG_049000.1	blaCTX-M	extended-spectrum_class_A_beta-lactamase_CTX-M-5	AMR	876	0	0	0	0	0	0	0	0	0	0	0	0	0	0	0	0	0	0
NG_048976.1	blaCTX-M	extended-spectrum_class_A_beta-lactamase_CTX-M-27	AMR	876	0	0	0	0	0	0	0	0	0	0	0	0	0	0	0	0	0	0
NG_048990.1	blaCTX-M	extended-spectrum_class_A_beta-lactamase_CTX-M-4	AMR	876	0	0	0	0	0	0	0	0	0	0	0	0	0	0	0	0	0	0
NG_049010.1	blaCTX-M	extended-spectrum_class_A_beta-lactamase_CTX-M-6	AMR	876	0	0	0	0	0	0	0	0	0	0	0	0	0	0	0	0	0	0
NG_049021.1	blaCTX-M	extended-spectrum_class_A_beta-lactamase_CTX-M-7	AMR	876	0	0	0	0	0	0	0	0	0	0	0	0	0	0	0	0	0	0
NG_049032.1	blaCTX-M	extended-spectrum_class_A_beta-lactamase_CTX-M-8	AMR	876	0	0	0	0	0	0	0	0	0	0	0	0	0	0	0	0	0	0
NG_049043.1	blaCTX-M	extended-spectrum_class_A_beta-lactamase_CTX-M-9	AMR	876	0	0	0	0	0	0	0	0	0	0	0	0	0	0	0	0	0	0
NG_048921.1	blaCTX-M	extended-spectrum_class_A_beta-lactamase_CTX-M-13	AMR	876	0	0	0	0	0	0	0	0	0	0	0	0	0	0	0	0	0	0
NG_048983.1	blaCTX-M	extended-spectrum_class_A_beta-lactamase_CTX-M-33	AMR	876	0	0	0	0	0	0	0	0	0	0	0	0	0	0	0	0	0	0
NG_048980.1	blaCTX-M	extended-spectrum_class_A_beta-lactamase_CTX-M-30	AMR	876	0	0	0	0	0	0	0	0	0	0	0	0	0	0	0	0	0	0
NG_048898.1	blaCTX-M	extended-spectrum_class_A_beta-lactamase_CTX-M-10	AMR	876	0	0	0	0	0	0	0	0	0	0	0	0	0	0	0	0	0	0
NG_049024.1	blaCTX-M	extended-spectrum_class_A_beta-lactamase_CTX-M-72	AMR	876	0	0	0	0	0	0	0	0	0	0	0	0	0	0	0	0	0	0
NG_048971.1	blaCTX-M	extended-spectrum_class_A_beta-lactamase_CTX-M-22	AMR	876	0	0	0	0	0	0	0	0	0	0	0	0	0	0	0	0	0	0
NG_048913.1	blaCTX-M	extended-spectrum_class_A_beta-lactamase_CTX-M-12	AMR	876	0	0	0	0	0	0	0	0	0	0	0	0	0	0	0	0	0	0
NG_049017.1	blaCTX-M	extended-spectrum_class_A_beta-lactamase_CTX-M-66	AMR	876	0	0	0	0	0	0	0	0	0	0	0	0	0	0	0	0	0	0
NG_049015.1	blaCTX-M	extended-spectrum_class_A_beta-lactamase_CTX-M-64	AMR	876	0	0	0	0	0	0	0	0	0	0	0	0	0	0	0	0	0	0
NG_049018.1	blaCTX-M	extended-spectrum_class_A_beta-lactamase_CTX-M-67	AMR	876	0	0	0	0	0	0	0	0	0	0	0	0	0	0	0	0	0	0
NG_049040.1	blaCTX-M	extended-spectrum_class_A_beta-lactamase_CTX-M-87	AMR	876	0	0	0	0	0	0	0	0	0	0	0	0	0	0	0	0	0	0
NG_049023.1	blaCTX-M	extended-spectrum_class_A_beta-lactamase_CTX-M-71	AMR	876	0	0	0	0	0	0	0	0	0	0	0	0	0	0	0	0	0	0
NG_049013.1	blaCTX-M	extended-spectrum_class_A_beta-lactamase_CTX-M-62	AMR	876	0	0	0	0	0	0	0	0	0	0	0	0	0	0	0	0	0	0
NG_048899.1	blaCTX-M	extended-spectrum_class_A_beta-lactamase_CTX-M-100	AMR	876	0	0	0	0	0	0	0	0	0	0	0	0	0	0	0	0	0	0
NG_049047.1	blaCTX-M	extended-spectrum_class_A_beta-lactamase_CTX-M-93	AMR	876	0	0	0	0	0	0	0	0	0	0	0	0	0	0	0	0	0	0
NG_048911.1	blaCTX-M	extended-spectrum_class_A_beta-lactamase_CTX-M-116	AMR	876	0	0	0	0	0	0	0	0	0	0	0	0	0	0	0	0	0	0
NG_048912.1	blaCTX-M	extended-spectrum_class_A_beta-lactamase_CTX-M-117	AMR	876	0	0	0	0	0	0	0	0	0	0	0	0	0	0	0	0	0	0
NG_048914.1	blaCTX-M	extended-spectrum_class_A_beta-lactamase_CTX-M-121	AMR	876	0	0	0	0	0	0	0	0	0	0	0	0	0	0	0	0	0	0
NG_048932.1	blaCTX-M	extended-spectrum_class_A_beta-lactamase_CTX-M-144	AMR	876	0	0	0	0	0	0	0	0	0	0	0	0	0	0	0	0	0	0
NG_048934.1	blaCTX-M	extended-spectrum_class_A_beta-lactamase_CTX-M-148	AMR	876	0	0	0	0	0	0	0	0	0	0	0	0	0	0	0	0	0	0
NG_049052.1	blaCTX-M	extended-spectrum_class_A_beta-lactamase_CTX-M-98	AMR	876	0	0	0	0	0	0	0	0	0	0	0	0	0	0	0	0	0	0
NG_048910.1	blaCTX-M	extended-spectrum_class_A_beta-lactamase_CTX-M-115	AMR	876	0	0	0	0	0	0	0	0	0	0	0	0	0	0	0	0	0	0
NG_048903.1	blaCTX-M	extended-spectrum_class_A_beta-lactamase_CTX-M-104	AMR	876	0	0	0	0	0	0	0	0	0	0	0	0	0	0	0	0	0	0
NG_048989.1	blaCTX-M	extended-spectrum_class_A_beta-lactamase_CTX-M-39	AMR	876	0	0	0	0	0	0	0	0	0	0	0	0	0	0	0	0	0	0
NG_048950.1	blaCTX-M	extended-spectrum_class_A_beta-lactamase_CTX-M-165	AMR	876	0	0	0	0	0	0	0	0	0	0	0	0	0	0	0	0	0	0
NG_049050.1	blaCTX-M	extended-spectrum_class_A_beta-lactamase_CTX-M-96	AMR	876	0	0	0	0	0	0	0	0	0	0	0	0	0	0	0	0	0	0
NG_068166.1	blaCTX-M	extended-spectrum_class_A_beta-lactamase_CTX-M-140	AMR	876	0	0	0	0	0	0	0	0	0	0	0	0	0	0	0	0	0	0
NG_048900.1	blaCTX-M	extended-spectrum_class_A_beta-lactamase_CTX-M-101	AMR	876	0	0	0	0	0	0	0	0	0	0	0	0	0	0	0	0	0	0
NG_048901.1	blaCTX-M	extended-spectrum_class_A_beta-lactamase_CTX-M-102	AMR	876	0	0	0	0	0	0	0	0	0	0	0	0	0	0	0	0	0	0
NG_048902.1	blaCTX-M	extended-spectrum_class_A_beta-lactamase_CTX-M-103	AMR	876	0	0	0	0	0	0	0	0	0	0	0	0	0	0	0	0	0	0
NG_048905.2	blaCTX-M	extended-spectrum_class_A_beta-lactamase_CTX-M-110	AMR	879	0	0	0	0	0	0	0	0	0	0	0	0	0	0	0	0	0	0
NG_048906.1	blaCTX-M	extended-spectrum_class_A_beta-lactamase_CTX-M-111	AMR	876	0	0	0	0	0	0	0	0	0	0	0	0	0	0	0	0	0	0
NG_048907.1	blaCTX-M	extended-spectrum_class_A_beta-lactamase_CTX-M-112	AMR	876	0	0	0	0	0	0	0	0	0	0	0	0	0	0	0	0	0	0
NG_048908.1	blaCTX-M	extended-spectrum_class_A_beta-lactamase_CTX-M-113	AMR	876	0	0	0	0	0	0	0	0	0	0	0	0	0	0	0	0	0	0
NG_048909.1	blaCTX-M	extended-spectrum_class_A_beta-lactamase_CTX-M-114	AMR	876	0	0	0	0	0	0	0	0	0	0	0	0	0	0	0	0	0	0
NG_048915.1	blaCTX-M	extended-spectrum_class_A_beta-lactamase_CTX-M-122	AMR	876	0	0	0	0	0	0	0	0	0	0	0	0	0	0	0	0	0	0
NG_048917.1	blaCTX-M	extended-spectrum_class_A_beta-lactamase_CTX-M-124	AMR	876	0	0	0	0	0	0	0	0	0	0	0	0	0	0	0	0	0	0
NG_048918.1	blaCTX-M	extended-spectrum_class_A_beta-lactamase_CTX-M-125	AMR	876	0	0	0	0	0	0	0	0	0	0	0	0	0	0	0	0	0	0
NG_048919.1	blaCTX-M	extended-spectrum_class_A_beta-lactamase_CTX-M-126	AMR	876	0	0	0	0	0	0	0	0	0	0	0	0	0	0	0	0	0	0
NG_048920.1	blaCTX-M	extended-spectrum_class_A_beta-lactamase_CTX-M-129	AMR	876	0	0	0	0	0	0	0	0	0	0	0	0	0	0	0	0	0	0
NG_048922.1	blaCTX-M	extended-spectrum_class_A_beta-lactamase_CTX-M-130	AMR	876	0	0	0	0	0	0	0	0	0	0	0	0	0	0	0	0	0	0
NG_048923.1	blaCTX-M	extended-spectrum_class_A_beta-lactamase_CTX-M-131	AMR	876	0	0	0	0	0	0	0	0	0	0	0	0	0	0	0	0	0	0
NG_048924.1	blaCTX-M	extended-spectrum_class_A_beta-lactamase_CTX-M-132	AMR	876	0	0	0	0	0	0	0	0	0	0	0	0	0	0	0	0	0	0
NG_048925.1	blaCTX-M	extended-spectrum_class_A_beta-lactamase_CTX-M-134	AMR	876	0	0	0	0	0	0	0	0	0	0	0	0	0	0	0	0	0	0
NG_048926.1	blaCTX-M	extended-spectrum_class_A_beta-lactamase_CTX-M-136	AMR	876	0	0	0	0	0	0	0	0	0	0	0	0	0	0	0	0	0	0
NG_048927.1	blaCTX-M	extended-spectrum_class_A_beta-lactamase_CTX-M-137	AMR	876	0	0	0	0	0	0	0	0	0	0	0	0	0	0	0	0	0	0
NG_048928.1	blaCTX-M	extended-spectrum_class_A_beta-lactamase_CTX-M-139	AMR	876	0	0	0	0	0	0	0	0	0	0	0	0	0	0	0	0	0	0
NG_048930.1	blaCTX-M	extended-spectrum_class_A_beta-lactamase_CTX-M-141	AMR	876	0	0	0	0	0	0	0	0	0	0	0	0	0	0	0	0	0	0
NG_048931.1	blaCTX-M	extended-spectrum_class_A_beta-lactamase_CTX-M-142	AMR	876	0	0	0	0	0	0	0	0	0	0	0	0	0	0	0	0	0	0
NG_048933.1	blaCTX-M	extended-spectrum_class_A_beta-lactamase_CTX-M-147	AMR	876	0	0	0	0	0	0	0	0	0	0	0	0	0	0	0	0	0	0
NG_048936.1	blaCTX-M	extended-spectrum_class_A_beta-lactamase_CTX-M-150	AMR	876	0	0	0	0	0	0	0	0	0	0	0	0	0	0	0	0	0	0
NG_048939.1	blaCTX-M	extended-spectrum_class_A_beta-lactamase_CTX-M-155	AMR	876	0	0	0	0	0	0	0	0	0	0	0	0	0	0	0	0	0	0
NG_048940.1	blaCTX-M	extended-spectrum_class_A_beta-lactamase_CTX-M-156	AMR	876	0	0	0	0	0	0	0	0	0	0	0	0	0	0	0	0	0	0
NG_048941.1	blaCTX-M	extended-spectrum_class_A_beta-lactamase_CTX-M-157	AMR	876	0	0	0	0	0	0	0	0	0	0	0	0	0	0	0	0	0	0
NG_048942.1	blaCTX-M	extended-spectrum_class_A_beta-lactamase_CTX-M-158	AMR	876	0	0	0	0	0	0	0	0	0	0	0	0	0	0	0	0	0	0
NG_048943.1	blaCTX-M	extended-spectrum_class_A_beta-lactamase_CTX-M-159	AMR	876	0	0	0	0	0	0	0	0	0	0	0	0	0	0	0	0	0	0
NG_048944.1	blaCTX-M	extended-spectrum_class_A_beta-lactamase_CTX-M-16	AMR	876	0	0	0	0	0	0	0	0	0	0	0	0	0	0	0	0	0	0
NG_048945.1	blaCTX-M	extended-spectrum_class_A_beta-lactamase_CTX-M-160	AMR	876	0	0	0	0	0	0	0	0	0	0	0	0	0	0	0	0	0	0
NG_048946.1	blaCTX-M	extended-spectrum_class_A_beta-lactamase_CTX-M-161	AMR	876	0	0	0	0	0	0	0	0	0	0	0	0	0	0	0	0	0	0
NG_048947.1	blaCTX-M	extended-spectrum_class_A_beta-lactamase_CTX-M-162	AMR	876	0	0	0	0	0	0	0	0	0	0	0	0	0	0	0	0	0	0
NG_048948.1	blaCTX-M	extended-spectrum_class_A_beta-lactamase_CTX-M-163	AMR	876	0	0	0	0	0	0	0	0	0	0	0	0	0	0	0	0	0	0
NG_048949.1	blaCTX-M	extended-spectrum_class_A_beta-lactamase_CTX-M-164	AMR	876	0	0	0	0	0	0	0	0	0	0	0	0	0	0	0	0	0	0
NG_048951.1	blaCTX-M	extended-spectrum_class_A_beta-lactamase_CTX-M-166	AMR	876	0	0	0	0	0	0	0	0	0	0	0	0	0	0	0	0	0	0
NG_048952.1	blaCTX-M	extended-spectrum_class_A_beta-lactamase_CTX-M-167	AMR	876	0	0	0	0	0	0	0	0	0	0	0	0	0	0	0	0	0	0
NG_048953.1	blaCTX-M	extended-spectrum_class_A_beta-lactamase_CTX-M-168	AMR	876	0	0	0	0	0	0	0	0	0	0	0	0	0	0	0	0	0	0
NG_048954.1	blaCTX-M	extended-spectrum_class_A_beta-lactamase_CTX-M-169	AMR	876	0	0	0	0	0	0	0	0	0	0	0	0	0	0	0	0	0	0
NG_048956.1	blaCTX-M	extended-spectrum_class_A_beta-lactamase_CTX-M-170	AMR	876	0	0	0	0	0	0	0	0	0	0	0	0	0	0	0	0	0	0
NG_048957.1	blaCTX-M	extended-spectrum_class_A_beta-lactamase_CTX-M-172	AMR	876	0	0	0	0	0	0	0	0	0	0	0	0	0	0	0	0	0	0
NG_048958.1	blaCTX-M	extended-spectrum_class_A_beta-lactamase_CTX-M-173	AMR	876	0	0	0	0	0	0	0	0	0	0	0	0	0	0	0	0	0	0
NG_048959.1	blaCTX-M	extended-spectrum_class_A_beta-lactamase_CTX-M-174	AMR	876	0	0	0	0	0	0	0	0	0	0	0	0	0	0	0	0	0	0
NG_048960.1	blaCTX-M	extended-spectrum_class_A_beta-lactamase_CTX-M-175	AMR	876	0	0	0	0	0	0	0	0	0	0	0	0	0	0	0	0	0	0
NG_048961.1	blaCTX-M	extended-spectrum_class_A_beta-lactamase_CTX-M-176	AMR	876	0	0	0	0	0	0	0	0	0	0	0	0	0	0	0	0	0	0
NG_048962.1	blaCTX-M	extended-spectrum_class_A_beta-lactamase_CTX-M-177	AMR	876	0	0	0	0	0	0	0	0	0	0	0	0	0	0	0	0	0	0
NG_048963.1	blaCTX-M	extended-spectrum_class_A_beta-lactamase_CTX-M-179	AMR	876	0	0	0	0	0	0	0	0	0	0	0	0	0	0	0	0	0	0
NG_048964.1	blaCTX-M	extended-spectrum_class_A_beta-lactamase_CTX-M-180	AMR	876	0	0	0	0	0	0	0	0	0	0	0	0	0	0	0	0	0	0
NG_048965.1	blaCTX-M	extended-spectrum_class_A_beta-lactamase_CTX-M-181	AMR	876	0	0	0	0	0	0	0	0	0	0	0	0	0	0	0	0	0	0
NG_048966.1	blaCTX-M	extended-spectrum_class_A_beta-lactamase_CTX-M-182	AMR	876	0	0	0	0	0	0	0	0	0	0	0	0	0	0	0	0	0	0
NG_048967.1	blaCTX-M	extended-spectrum_class_A_beta-lactamase_CTX-M-19	AMR	876	0	0	0	0	0	0	0	0	0	0	0	0	0	0	0	0	0	0
NG_048969.1	blaCTX-M	extended-spectrum_class_A_beta-lactamase_CTX-M-20	AMR	876	0	0	0	0	0	0	0	0	0	0	0	0	0	0	0	0	0	0
NG_048970.1	blaCTX-M	extended-spectrum_class_A_beta-lactamase_CTX-M-21	AMR	876	0	0	0	0	0	0	0	0	0	0	0	0	0	0	0	0	0	0
NG_048972.1	blaCTX-M	extended-spectrum_class_A_beta-lactamase_CTX-M-23	AMR	876	0	0	0	0	0	0	0	0	0	0	0	0	0	0	0	0	0	0
NG_048975.1	blaCTX-M	extended-spectrum_class_A_beta-lactamase_CTX-M-26	AMR	876	0	0	0	0	0	0	0	0	0	0	0	0	0	0	0	0	0	0
NG_048977.1	blaCTX-M	extended-spectrum_class_A_beta-lactamase_CTX-M-28	AMR	876	0	0	0	0	0	0	0	0	0	0	0	0	0	0	0	0	0	0
NG_048978.1	blaCTX-M	extended-spectrum_class_A_beta-lactamase_CTX-M-29	AMR	876	0	0	0	0	0	0	0	0	0	0	0	0	0	0	0	0	0	0
NG_048981.1	blaCTX-M	extended-spectrum_class_A_beta-lactamase_CTX-M-31	AMR	876	0	0	0	0	0	0	0	0	0	0	0	0	0	0	0	0	0	0
NG_048984.1	blaCTX-M	extended-spectrum_class_A_beta-lactamase_CTX-M-34	AMR	876	0	0	0	0	0	0	0	0	0	0	0	0	0	0	0	0	0	0
NG_048985.1	blaCTX-M	extended-spectrum_class_A_beta-lactamase_CTX-M-35	AMR	876	0	0	0	0	0	0	0	0	0	0	0	0	0	0	0	0	0	0
NG_048986.1	blaCTX-M	extended-spectrum_class_A_beta-lactamase_CTX-M-36	AMR	876	0	0	0	0	0	0	0	0	0	0	0	0	0	0	0	0	0	0
NG_048987.1	blaCTX-M	extended-spectrum_class_A_beta-lactamase_CTX-M-37	AMR	876	0	0	0	0	0	0	0	0	0	0	0	0	0	0	0	0	0	0
NG_048988.1	blaCTX-M	extended-spectrum_class_A_beta-lactamase_CTX-M-38	AMR	876	0	0	0	0	0	0	0	0	0	0	0	0	0	0	0	0	0	0
NG_048991.1	blaCTX-M	extended-spectrum_class_A_beta-lactamase_CTX-M-40	AMR	873	0	0	0	0	0	0	0	0	0	0	0	0	0	0	0	0	0	0
NG_048992.1	blaCTX-M	extended-spectrum_class_A_beta-lactamase_CTX-M-41	AMR	876	0	0	0	0	0	0	0	0	0	0	0	0	0	0	0	0	0	0
NG_048993.1	blaCTX-M	extended-spectrum_class_A_beta-lactamase_CTX-M-42	AMR	876	0	0	0	0	0	0	0	0	0	0	0	0	0	0	0	0	0	0
NG_048994.1	blaCTX-M	extended-spectrum_class_A_beta-lactamase_CTX-M-43	AMR	876	0	0	0	0	0	0	0	0	0	0	0	0	0	0	0	0	0	0
NG_048995.1	blaCTX-M	extended-spectrum_class_A_beta-lactamase_CTX-M-44	AMR	876	0	0	0	0	0	0	0	0	0	0	0	0	0	0	0	0	0	0
NG_048996.1	blaCTX-M	extended-spectrum_class_A_beta-lactamase_CTX-M-46	AMR	876	0	0	0	0	0	0	0	0	0	0	0	0	0	0	0	0	0	0
NG_048997.1	blaCTX-M	extended-spectrum_class_A_beta-lactamase_CTX-M-47	AMR	876	0	0	0	0	0	0	0	0	0	0	0	0	0	0	0	0	0	0
NG_048998.1	blaCTX-M	extended-spectrum_class_A_beta-lactamase_CTX-M-48	AMR	876	0	0	0	0	0	0	0	0	0	0	0	0	0	0	0	0	0	0
NG_048999.1	blaCTX-M	extended-spectrum_class_A_beta-lactamase_CTX-M-49	AMR	876	0	0	0	0	0	0	0	0	0	0	0	0	0	0	0	0	0	0
NG_049001.1	blaCTX-M	extended-spectrum_class_A_beta-lactamase_CTX-M-50	AMR	876	0	0	0	0	0	0	0	0	0	0	0	0	0	0	0	0	0	0
NG_049002.1	blaCTX-M	extended-spectrum_class_A_beta-lactamase_CTX-M-51	AMR	876	0	0	0	0	0	0	0	0	0	0	0	0	0	0	0	0	0	0
NG_049003.1	blaCTX-M	extended-spectrum_class_A_beta-lactamase_CTX-M-52	AMR	876	0	0	0	0	0	0	0	0	0	0	0	0	0	0	0	0	0	0
NG_049005.1	blaCTX-M	extended-spectrum_class_A_beta-lactamase_CTX-M-54	AMR	876	0	0	0	0	0	0	0	0	0	0	0	0	0	0	0	0	0	0
NG_049007.1	blaCTX-M	extended-spectrum_class_A_beta-lactamase_CTX-M-56	AMR	876	0	0	0	0	0	0	0	0	0	0	0	0	0	0	0	0	0	0
NG_049008.1	blaCTX-M	extended-spectrum_class_A_beta-lactamase_CTX-M-58	AMR	876	0	0	0	0	0	0	0	0	0	0	0	0	0	0	0	0	0	0
NG_049009.1	blaCTX-M	extended-spectrum_class_A_beta-lactamase_CTX-M-59	AMR	876	0	0	0	0	0	0	0	0	0	0	0	0	0	0	0	0	0	0
NG_049011.1	blaCTX-M	extended-spectrum_class_A_beta-lactamase_CTX-M-60	AMR	876	0	0	0	0	0	0	0	0	0	0	0	0	0	0	0	0	0	0
NG_049012.1	blaCTX-M	extended-spectrum_class_A_beta-lactamase_CTX-M-61	AMR	876	0	0	0	0	0	0	0	0	0	0	0	0	0	0	0	0	0	0
NG_049014.1	blaCTX-M	extended-spectrum_class_A_beta-lactamase_CTX-M-63	AMR	873	0	0	0	0	0	0	0	0	0	0	0	0	0	0	0	0	0	0
NG_049019.1	blaCTX-M	extended-spectrum_class_A_beta-lactamase_CTX-M-68	AMR	876	0	0	0	0	0	0	0	0	0	0	0	0	0	0	0	0	0	0
NG_049020.1	blaCTX-M	extended-spectrum_class_A_beta-lactamase_CTX-M-69	AMR	876	0	0	0	0	0	0	0	0	0	0	0	0	0	0	0	0	0	0
NG_231542.1	blaCTX-M	extended-spectrum_class_A_beta-lactamase_CTX-M-70	AMR	876	0	0	0	0	0	0	0	0	0	0	0	0	0	0	0	0	0	0
NG_049025.1	blaCTX-M	extended-spectrum_class_A_beta-lactamase_CTX-M-73	AMR	876	0	0	0	0	0	0	0	0	0	0	0	0	0	0	0	0	0	0
NG_049026.1	blaCTX-M	extended-spectrum_class_A_beta-lactamase_CTX-M-74	AMR	876	0	0	0	0	0	0	0	0	0	0	0	0	0	0	0	0	0	0
NG_049027.1	blaCTX-M	extended-spectrum_class_A_beta-lactamase_CTX-M-75	AMR	876	0	0	0	0	0	0	0	0	0	0	0	0	0	0	0	0	0	0
NG_049028.1	blaCTX-M	extended-spectrum_class_A_beta-lactamase_CTX-M-76	AMR	876	0	0	0	0	0	0	0	0	0	0	0	0	0	0	0	0	0	0
NG_049029.1	blaCTX-M	extended-spectrum_class_A_beta-lactamase_CTX-M-77	AMR	876	0	0	0	0	0	0	0	0	0	0	0	0	0	0	0	0	0	0
NG_049030.1	blaCTX-M	extended-spectrum_class_A_beta-lactamase_CTX-M-78	AMR	876	0	0	0	0	0	0	0	0	0	0	0	0	0	0	0	0	0	0
NG_049031.1	blaCTX-M	extended-spectrum_class_A_beta-lactamase_CTX-M-79	AMR	876	0	0	0	0	0	0	0	0	0	0	0	0	0	0	0	0	0	0
NG_049033.1	blaCTX-M	extended-spectrum_class_A_beta-lactamase_CTX-M-80	AMR	876	0	0	0	0	0	0	0	0	0	0	0	0	0	0	0	0	0	0
NG_049034.1	blaCTX-M	extended-spectrum_class_A_beta-lactamase_CTX-M-81	AMR	876	0	0	0	0	0	0	0	0	0	0	0	0	0	0	0	0	0	0
NG_049035.1	blaCTX-M	extended-spectrum_class_A_beta-lactamase_CTX-M-82	AMR	876	0	0	0	0	0	0	0	0	0	0	0	0	0	0	0	0	0	0
NG_049036.1	blaCTX-M	extended-spectrum_class_A_beta-lactamase_CTX-M-83	AMR	876	0	0	0	0	0	0	0	0	0	0	0	0	0	0	0	0	0	0
NG_049037.1	blaCTX-M	extended-spectrum_class_A_beta-lactamase_CTX-M-84	AMR	876	0	0	0	0	0	0	0	0	0	0	0	0	0	0	0	0	0	0
NG_049038.1	blaCTX-M	extended-spectrum_class_A_beta-lactamase_CTX-M-85	AMR	876	0	0	0	0	0	0	0	0	0	0	0	0	0	0	0	0	0	0
NG_049039.1	blaCTX-M	extended-spectrum_class_A_beta-lactamase_CTX-M-86	AMR	876	0	0	0	0	0	0	0	0	0	0	0	0	0	0	0	0	0	0
NG_049041.2	blaCTX-M	extended-spectrum_class_A_beta-lactamase_CTX-M-88	AMR	876	0	0	0	0	0	0	0	0	0	0	0	0	0	0	0	0	0	0
NG_049042.1	blaCTX-M	extended-spectrum_class_A_beta-lactamase_CTX-M-89	AMR	876	0	0	0	0	0	0	0	0	0	0	0	0	0	0	0	0	0	0
NG_049044.1	blaCTX-M	extended-spectrum_class_A_beta-lactamase_CTX-M-90	AMR	876	0	0	0	0	0	0	0	0	0	0	0	0	0	0	0	0	0	0
NG_049045.1	blaCTX-M	extended-spectrum_class_A_beta-lactamase_CTX-M-91	AMR	876	0	0	0	0	0	0	0	0	0	0	0	0	0	0	0	0	0	0
NG_049046.1	blaCTX-M	extended-spectrum_class_A_beta-lactamase_CTX-M-92	AMR	876	0	0	0	0	0	0	0	0	0	0	0	0	0	0	0	0	0	0
NG_049048.1	blaCTX-M	extended-spectrum_class_A_beta-lactamase_CTX-M-94	AMR	876	0	0	0	0	0	0	0	0	0	0	0	0	0	0	0	0	0	0
NG_049049.1	blaCTX-M	extended-spectrum_class_A_beta-lactamase_CTX-M-95	AMR	876	0	0	0	0	0	0	0	0	0	0	0	0	0	0	0	0	0	0
NG_049051.1	blaCTX-M	extended-spectrum_class_A_beta-lactamase_CTX-M-97	AMR	876	0	0	0	0	0	0	0	0	0	0	0	0	0	0	0	0	0	0
NG_049053.1	blaCTX-M	extended-spectrum_class_A_beta-lactamase_CTX-M-99	AMR	876	0	0	0	0	0	0	0	0	0	0	0	0	0	0	0	0	0	0
NG_050812.1	blaCTX-M	extended-spectrum_class_A_beta-lactamase_CTX-M-183	AMR	876	0	0	0	0	0	0	0	0	0	0	0	0	0	0	0	0	0	0
NG_050813.1	blaCTX-M	extended-spectrum_class_A_beta-lactamase_CTX-M-184	AMR	876	0	0	0	0	0	0	0	0	0	0	0	0	0	0	0	0	0	0
NG_048938.1	blaCTX-M	extended-spectrum_class_A_beta-lactamase_CTX-M-152	AMR	876	0	0	0	0	0	0	0	0	0	0	0	0	0	0	0	0	0	0
NG_050944.1	blaCTX-M	extended-spectrum_class_A_beta-lactamase_CTX-M-185	AMR	876	0	0	0	0	0	0	0	0	0	0	0	0	0	0	0	0	0	0
NG_051164.1	blaCTX-M	extended-spectrum_class_A_beta-lactamase_CTX-M-171	AMR	876	0	0	0	0	0	0	0	0	0	0	0	0	0	0	0	0	0	0
NG_051165.1	blaCTX-M	extended-spectrum_class_A_beta-lactamase_CTX-M-186	AMR	876	0	0	0	0	0	0	0	0	0	0	0	0	0	0	0	0	0	0
NG_051467.1	blaCTX-M	extended-spectrum_class_A_beta-lactamase_CTX-M-188	AMR	876	0	0	0	0	0	0	0	0	0	0	0	0	0	0	0	0	0	0
NG_051468.1	blaCTX-M	extended-spectrum_class_A_beta-lactamase_CTX-M-189	AMR	876	0	0	0	0	0	0	0	0	0	0	0	0	0	0	0	0	0	0
NG_051509.1	blaCTX-M	inhibitor-resistant_extended-spectrum_class_A_beta-lactamase_CTX-M-190	AMR	876	0	0	0	0	0	0	0	0	0	0	0	0	0	0	0	0	0	0
NG_051737.1	blaCTX-M	extended-spectrum_class_A_beta-lactamase_CTX-M-138	AMR	876	0	0	0	0	0	0	0	0	0	0	0	0	0	0	0	0	0	0
NG_228669.1	blaCTX-M	extended-spectrum_class_A_beta-lactamase_CTX-M-267	AMR	876	0	0	0	0	0	0	0	0	0	0	0	0	0	0	0	0	0	0
NG_052899.1	blaCTX-M	extended-spectrum_class_A_beta-lactamase_CTX-M-193	AMR	876	0	0	0	0	0	0	0	0	0	0	0	0	0	0	0	0	0	0
NG_052900.1	blaCTX-M	extended-spectrum_class_A_beta-lactamase_CTX-M-194	AMR	876	0	0	0	0	0	0	0	0	0	0	0	0	0	0	0	0	0	0
NG_052901.1	blaCTX-M	extended-spectrum_class_A_beta-lactamase_CTX-M-195	AMR	876	0	0	0	0	0	0	0	0	0	0	0	0	0	0	0	0	0	0
NG_052902.1	blaCTX-M	extended-spectrum_class_A_beta-lactamase_CTX-M-196	AMR	876	0	0	0	0	0	0	0	0	0	0	0	0	0	0	0	0	0	0
NG_054686.1	blaCTX-M	extended-spectrum_class_A_beta-lactamase_CTX-M-197	AMR	876	0	0	0	0	0	0	0	0	0	0	0	0	0	0	0	0	0	0
NG_054687.1	blaCTX-M	extended-spectrum_class_A_beta-lactamase_CTX-M-198	AMR	876	0	0	0	0	0	0	0	0	0	0	0	0	0	0	0	0	0	0
NG_054961.1	blaCTX-M	inhibitor-resistant_extended-spectrum_class_A_beta-lactamase_CTX-M-199	AMR	876	0	0	0	0	0	0	0	0	0	0	0	0	0	0	0	0	0	0
NG_055268.1	blaCTX-M	extended-spectrum_class_A_beta-lactamase_CTX-M-127	AMR	876	0	0	0	0	0	0	0	0	0	0	0	0	0	0	0	0	0	0
NG_055269.1	blaCTX-M	extended-spectrum_class_A_beta-lactamase_CTX-M-203	AMR	876	0	0	0	0	0	0	0	0	0	0	0	0	0	0	0	0	0	0
NG_055272.1	blaCTX-M	extended-spectrum_class_A_beta-lactamase_CTX-M-202	AMR	876	0	0	0	0	0	0	0	0	0	0	0	0	0	0	0	0	0	0
NG_055283.1	blaCTX-M	extended-spectrum_class_A_beta-lactamase_CTX-M-204	AMR	876	0	0	0	0	0	0	0	0	0	0	0	0	0	0	0	0	0	0
NG_055501.1	blaCTX-M	extended-spectrum_class_A_beta-lactamase_CTX-M-200	AMR	876	0	0	0	0	0	0	0	0	0	0	0	0	0	0	0	0	0	0
NG_055502.1	blaCTX-M	extended-spectrum_class_A_beta-lactamase_CTX-M-201	AMR	876	0	0	0	0	0	0	0	0	0	0	0	0	0	0	0	0	0	0
NG_062241.1	blaCTX-M	extended-spectrum_class_A_beta-lactamase_CTX-M-224	AMR	876	0	0	0	0	0	0	0	0	0	0	0	0	0	0	0	0	0	0
NG_055667.1	blaCTX-M	extended-spectrum_class_A_beta-lactamase_CTX-M-205	AMR	876	0	0	0	0	0	0	0	0	0	0	0	0	0	0	0	0	0	0
NG_056165.1	blaCTX-M	extended-spectrum_class_A_beta-lactamase_CTX-M-191	AMR	876	0	0	0	0	0	0	0	0	0	0	0	0	0	0	0	0	0	0
NG_056166.1	blaCTX-M	extended-spectrum_class_A_beta-lactamase_CTX-M-192	AMR	876	0	0	0	0	0	0	0	0	0	0	0	0	0	0	0	0	0	0
NG_056169.1	blaCTX-M	extended-spectrum_class_A_beta-lactamase_CTX-M-146	AMR	876	0	0	0	0	0	0	0	0	0	0	0	0	0	0	0	0	0	0
NG_056171.1	blaCTX-M	extended-spectrum_class_A_beta-lactamase_CTX-M-206	AMR	876	0	0	0	0	0	0	0	0	0	0	0	0	0	0	0	0	0	0
NG_056173.1	blaCTX-M	extended-spectrum_class_A_beta-lactamase_CTX-M-207	AMR	876	0	0	0	0	0	0	0	0	0	0	0	0	0	0	0	0	0	0
NG_056408.1	blaCTX-M	inhibitor-resistant_class_A_beta-lactamase_CTX-M-178	AMR	876	0	0	0	0	0	0	0	0	0	0	0	0	0	0	0	0	0	0
NG_056409.1	blaCTX-M	extended-spectrum_class_A_beta-lactamase_CTX-M-187	AMR	876	0	0	0	0	0	0	0	0	0	0	0	0	0	0	0	0	0	0
NG_057473.1	blaCTX-M	extended-spectrum_class_A_beta-lactamase_CTX-M-213	AMR	876	0	0	0	0	0	0	0	0	0	0	0	0	0	0	0	0	0	0
NG_057474.1	blaCTX-M	extended-spectrum_class_A_beta-lactamase_CTX-M-208	AMR	876	0	0	0	0	0	0	0	0	0	0	0	0	0	0	0	0	0	0
NG_057475.1	blaCTX-M	extended-spectrum_class_A_beta-lactamase_CTX-M-209	AMR	876	0	0	0	0	0	0	0	0	0	0	0	0	0	0	0	0	0	0
NG_057476.1	blaCTX-M	extended-spectrum_class_A_beta-lactamase_CTX-M-210	AMR	876	0	0	0	0	0	0	0	0	0	0	0	0	0	0	0	0	0	0
NG_057477.1	blaCTX-M	extended-spectrum_class_A_beta-lactamase_CTX-M-211	AMR	885	0	0	0	0	0	0	0	0	0	0	0	0	0	0	0	0	0	0
NG_057478.1	blaCTX-M	extended-spectrum_class_A_beta-lactamase_CTX-M-212	AMR	876	0	0	0	0	0	0	0	0	0	0	0	0	0	0	0	0	0	0
NG_057483.1	blaCTX-M	extended-spectrum_class_A_beta-lactamase_CTX-M-214	AMR	876	0	0	0	0	0	0	0	0	0	0	0	0	0	0	0	0	0	0
NG_057608.1	blaCTX-M	extended-spectrum_class_A_beta-lactamase_CTX-M-216	AMR	876	0	0	0	0	0	0	0	0	0	0	0	0	0	0	0	0	0	0
NG_057610.1	blaCTX-M	extended-spectrum_class_A_beta-lactamase_CTX-M-217	AMR	876	0	0	0	0	0	0	0	0	0	0	0	0	0	0	0	0	0	0
NG_057613.1	blaCTX-M	extended-spectrum_class_A_beta-lactamase_CTX-M-218	AMR	876	0	0	0	0	0	0	0	0	0	0	0	0	0	0	0	0	0	0
NG_059336.1	blaCTX-M	inhibitor-resistant_extended-spectrum_class_A_beta-lactamase_CTX-M-219	AMR	876	0	0	0	0	0	0	0	0	0	0	0	0	0	0	0	0	0	0
NG_067221.1	blaCTX-M	extended-spectrum_class_A_beta-lactamase_CTX-M-154	AMR	876	0	0	0	0	0	0	0	0	0	0	0	0	0	0	0	0	0	0
NG_060560.1	blaCTX-M	extended-spectrum_class_A_beta-lactamase_CTX-M-220	AMR	876	0	0	0	0	0	0	0	0	0	0	0	0	0	0	0	0	0	0
NG_061413.1	blaCTX-M	extended-spectrum_class_A_beta-lactamase_CTX-M-221	AMR	876	0	0	0	0	0	0	0	0	0	0	0	0	0	0	0	0	0	0
NG_061609.1	blaCTX-M	extended-spectrum_class_A_beta-lactamase_CTX-M-222	AMR	876	0	0	0	0	0	0	0	0	0	0	0	0	0	0	0	0	0	0
NG_242287.1	blaCTX-M	extended-spectrum_class_A_beta-lactamase_CTX-M-248	AMR	876	0	0	0	0	0	0	0	0	0	0	0	0	0	0	0	0	0	0
NG_062275.1	blaCTX-M	extended-spectrum_class_A_beta-lactamase_CTX-M-223	AMR	876	0	0	0	0	0	0	0	0	0	0	0	0	0	0	0	0	0	0
NG_063838.1	blaCTX-M	extended-spectrum_class_A_beta-lactamase_CTX-M-215	AMR	876	0	0	0	0	0	0	0	0	0	0	0	0	0	0	0	0	0	0
NG_064720.1	blaCTX-M	extended-spectrum_class_A_beta-lactamase_CTX-M-225	AMR	876	0	0	0	0	0	0	0	0	0	0	0	0	0	0	0	0	0	0
NG_064721.1	blaCTX-M	extended-spectrum_class_A_beta-lactamase_CTX-M-226	AMR	876	0	0	0	0	0	0	0	0	0	0	0	0	0	0	0	0	0	0
NG_065865.1	blaCTX-M	extended-spectrum_class_A_beta-lactamase_CTX-M-227	AMR	876	0	0	0	0	0	0	0	0	0	0	0	0	0	0	0	0	0	0
[truncated: 13,924 more rows]

## Sheet: Table S7
Supplementary Table S7. Differentially expressed antimicrobial resistance (AMR) genes, integrons, and insertion sequences (IS) identified by false discovery rate
Accession_id	Gene (sequence)	Type	log Fold Change	log Counts Per Million	False Discovery Rate
PROKKA_01172	ISBlo2	IS	-12.9063	11.7776	0.00277092
PROKKA_04418	ISAar43	IS	12.6948	11.5686	0.00277092
PROKKA_05981	ISPa54	IS	9.85463	12.0359	0.00591123
PROKKA_06579	TnAs3	IS	-12.3349	11.2089	0.00649909
PROKKA_00593	IS616	IS	-11.7994	10.6763	0.00969093
PROKKA_03001	IS615	IS	-12.0031	10.8782	0.00969093
PROKKA_00439	IS2001	IS	-11.832	10.7094	0.0119927
AUH19662.1	iroC	VIRULENCE	-11.8586	10.7358	0.0119927
PROKKA_03013	ISEnca1	IS	-9.25553	13.4737	0.0119927
PROKKA_04657	ISMpo10	IS	11.4012	10.286	0.0146205
CAA21388.1	ybtP	VIRULENCE	-11.4242	10.3049	0.0146205
PROKKA_01786	ISSag10	IS	-11.4133	10.2926	0.016875
AAC69584.1	ybtQ	VIRULENCE	-11.5037	10.3841	0.016875
PROKKA_02531	ISKpn4	IS	11.0706	9.96015	0.0201088
PROKKA_06574	TnAs3	IS	-11.3076	10.19	0.0211428
PROKKA_01178	ISBlo6	IS	-11.0988	9.9835	0.0211428
PROKKA_05668	ISBlo16	IS	-8.99163	11.3405	0.0230377
PROKKA_01787	ISSag10	IS	-11.2746	10.1547	0.0243557
PROKKA_01179	ISBlo7	IS	-6.89103	13.1842	0.0280468
WP_096807443.1	blaIMP	AMR	10.5669	9.46613	0.0280468
PROKKA_06177	ISPko7	IS	10.7356	9.63112	0.0280468
BAB89353.1	fieF	METAL	-10.563	9.45446	0.0280468
WP_063851341.1	lnu(C)	AMR	-11.0124	9.89507	0.0280468
WP_002002480.1	blaOXA-58_fam	AMR	10.5154	9.41573	0.032115
WP_063860573.1	blaIMP	AMR	10.3838	9.2874	0.0331801
PROKKA_03014	ISEnca1	IS	-8.80949	11.1545	0.0388192
WP_063862756.1	blaOXA-58_fam	AMR	10.2601	9.16697	0.0388192
WP_045332676.1	aac(6')-IIc	AMR	-10.3747	9.26728	0.0425747
PROKKA_06602	ISAcsp5	IS	10.5177	9.41809	0.0446744
PROKKA_03012	IS621	IS	-10.6304	9.52315	0.0446744
PROKKA_01370	ISEc8	IS	-10.0958	8.99893	0.0490199
PROKKA_00666	IS903B	IS	-10.0862	8.98576	0.0490199
PROKKA_01208	ISAba1	IS	7.80771	10.9355	0.0490199
WP_003970071.1	sul2	AMR	-10.2576	9.15776	0.0490199
PROKKA_01177	ISBlo5	IS	-10.0771	8.98104	0.0490199
WP_063864543.1	blaOXA-58_fam	AMR	9.96993	8.88551	0.0537757
PROKKA_07188	ISKpn38	IS	-9.8222	8.73125	0.0566391
PROKKA_06096	ISEc52	IS	-9.78827	8.69788	0.0566391
PROKKA_05896	ISKpn21	IS	-7.99264	10.1071	0.0632153
PROKKA_00417	IS1B	IS	-9.8198	8.73112	0.0633988
WP_032492336.1	mef(B)	AMR	-9.74949	8.65642	0.0695671
PROKKA_06664	ISAba33	IS	9.94056	8.8575	0.0719766
PROKKA_04141	ISBf3	IS	-9.50283	8.42375	0.0796449
PROKKA_00418	IS1D	IS	-9.70828	8.62413	0.0796449
PROKKA_06575	TnAs3	IS	-7.31618	10.8002	0.0796449
PROKKA_06043	ISKpn26	IS	-5.64614	11.2813	0.0810862
PROKKA_02985	ISPa31	IS	-9.39004	8.31514	0.0852903
PROKKA_06102	ISEc57	IS	7.05979	9.05445	0.0860894
ASF80763.1	clpK	HEAT	-5.3437	11.8895	0.0925034
PROKKA_01169	ISBlo1	IS	-6.56262	11.9903	0.0978619
PROKKA_06580	TnAs3	IS	-5.66804	11.4891	0.0995801
PROKKA_01290	ISAba3	IS	9.08878	8.04454	0.104531
PROKKA_04419	ISAar43	IS	3.69765	12.9925	0.104927
PROKKA_06578	TnAs3	IS	-4.99618	12.9737	0.105255
PROKKA_06576	TnAs3	IS	-6.76991	11.3144	0.105255
WP_063864544.1	blaOXA-58_fam	AMR	9.23921	8.18669	0.110683
PROKKA_04487	ISPfr10	IS	5.38059	10.2038	0.112586
PROKKA_01881	ISCsp2	IS	3.2186	14.82	0.113141
PROKKA_00839	ISKpn1	IS	-9.12344	8.06355	0.116296
PROKKA_04998	ISFba3	IS	9.01243	7.97315	0.116296
PROKKA_03194	ISBad1	IS	-6.09815	11.1264	0.144771
PROKKA_06201	TnAs1	IS	8.65455	7.63955	0.148106
PROKKA_06577	TnAs3	IS	-6.52134	11.8439	0.148106
PROKKA_04436	ISAba11	IS	5.20792	11.2718	0.151509
PROKKA_06867	ISBsp6	IS	-8.35048	7.33539	0.151509
PROKKA_01180	ISBlo8	IS	-5.82812	11.0504	0.160426
PROKKA_01173	ISBlo2	IS	-4.6137	11.8793	0.16112
PROKKA_01186	ISBlo11	IS	-7.10567	10.9338	0.16112
WP_069174570.1	fosA5_fam	AMR	-8.04675	7.055	0.165454
PROKKA_06920	ISPa71	IS	4.26558	12.2535	0.16556
PROKKA_00425	IS1R	IS	-8.08298	7.09147	0.176156
AAC33908.1	merC	METAL	-6.87291	11.1027	0.176156
PROKKA_01171	ISBlo2	IS	-5.88726	12.1508	0.182417
PROKKA_03700	ISAisp4	IS	5.16699	11.886	0.196325
WP_032490532.1	ere(A)	AMR	-6.0925	9.59482	0.19952
PROKKA_06684	ISKox1	IS	-5.64688	9.90429	0.199622
PROKKA_06593	TnAs3	IS	-5.13939	10.4506	0.206716
PROKKA_00050	IS1071	IS	2.4181	17.004	0.208556
PROKKA_06595	TnAs3	IS	-4.1043	13.1821	0.216184
PROKKA_06206	ISAba25	IS	6.05062	9.30187	0.219891
PROKKA_06448	ISKpn23	IS	4.34899	11.4995	0.227344
PROKKA_05376	ISAba14	IS	5.37894	9.02623	0.230125
PROKKA_05421	ISPa40	IS	5.59152	8.70477	0.233692
PROKKA_01170	ISBlo1	IS	-5.25614	10.4342	0.242073
PROKKA_01176	ISBlo4	IS	-3.21879	13.7553	0.250307
PROKKA_00186	IS1247	IS	3.4775	13.7459	0.25878
PROKKA_01868	ISAba8	IS	5.64853	8.94785	0.345819
PROKKA_06950	ISAlde2	IS	2.68881	12.11	0.345819
PROKKA_03195	ISBad1	IS	-5.44667	10.4902	0.398969
PROKKA_01898	ISPme1	IS	2.48277	13.0877	0.399895
PROKKA_00913	ISPps1	IS	2.09342	15.4518	0.410047
PROKKA_05411	ISPa38	IS	2.6891	11.7732	0.414909
PROKKA_04739	ISDisp1	IS	2.68043	11.2422	0.484228
PROKKA_06044	ISKpn27	IS	4.10688	9.43569	0.501691
PROKKA_04911	ISShes11	IS	2.55322	11.5677	0.501691
PROKKA_00556	IS5	IS	-2.69267	11.121	0.51692
WP_063856436.1	tet(X2)	AMR	-3.87837	8.54554	0.51692
PROKKA_06670	ISPpu23	IS	3.81379	10.0415	0.51692
PROKKA_06601	ISAcsp5	IS	4.12695	9.91144	0.51692
PROKKA_00707	ISAav2	IS	4.30102	10.4297	0.51692
PROKKA_05410	ISPa38	IS	-2.37663	12.9414	0.51692
WP_071846207.1	catB3	AMR	5.63991	8.99566	0.51692
PROKKA_05141	ISAba12	IS	4.94103	8.31046	0.525127
PROKKA_00768	ISEc9	IS	-4.12503	9.16283	0.54602
ACU65296.1	merA	METAL	3.55217	10.411	0.548245
PROKKA_07251	ISPsy42	IS	3.07586	10.2352	0.608796
PROKKA_00371	IS15DIV	IS	-3.59669	9.03159	0.608796
PROKKA_00588	IS6100	IS	1.64961	14.7219	0.608796
PROKKA_00328	IS15	IS	-3.53828	8.769	0.608796
PROKKA_07252	ISPsy42	IS	2.61791	10.4976	0.608796
CAA77320.1	merR_Ps	METAL	2.83526	10.7562	0.617732
PROKKA_02605	ISPa25	IS	-3.0373	10.1101	0.617732
PROKKA_06695	ISAisp5	IS	2.93952	9.51234	0.625997
PROKKA_02748	ISBbi1	IS	-2.83925	10.5319	0.631892
AB709942	IntI1	Integron	1.49585	15.0864	0.700101
PROKKA_02898	ISTesp3	IS	3.98093	9.96294	0.700101
PROKKA_06958	ISCte8	IS	-3.54006	9.0994	0.700101
WP_028030786.1	blaRCP	AMR	2.57903	10.6346	0.700101
PROKKA_06101	ISEc57	IS	3.59735	8.69444	0.700101
PROKKA_03464	ISPa29	IS	1.66821	14.3128	0.700101
WP_059385191.1	blaGES	AMR	-2.85456	10.2058	0.701724
PROKKA_06133	ISAs25	IS	-2.6518	9.90897	0.713366
PROKKA_05408	ISPa38	IS	1.57119	13.592	0.720478
PROKKA_02899	ISTesp3	IS	3.06475	10.7942	0.720478
PROKKA_06581	TnAs3	IS	-1.81741	12.1068	0.720478
PROKKA_01880	ISAisp1	IS	3.24735	8.96177	0.720478
PROKKA_02913	ISDvu5	IS	-4.24574	8.78034	0.720478
WP_000420313.1	msr(D)	AMR	-3.58459	9.02961	0.750823
WP_148044424.1	blaPAU	AMR	4.07854	10.3704	0.752186
PROKKA_07052	ISAte2	IS	4.01543	9.0911	0.763001
ASF80771.1	LHR_hsp20B	HEAT	-2.36898	11.0416	0.770834
WP_044424439.1	aac(6')-31	AMR	2.42291	10.0386	0.779871
PROKKA_06592	TnAs3	IS	1.23136	15.3949	0.779871
PROKKA_06397	ISUnCu17	IS	-2.15046	10.4654	0.779871
PROKKA_07301	ISPge1	IS	1.87865	10.906	0.779871
PROKKA_03634	ISAzo17	IS	-3.6666	8.16457	0.779871
PROKKA_00191	IS1249	IS	-3.07913	10.1293	0.779871
PROKKA_05389	ISAba19	IS	3.06375	8.36084	0.779871
WP_063844601.1	erm(B)	AMR	3.77258	8.28871	0.779871
PROKKA_00327	IS15	IS	-2.90828	9.22584	0.798795
WP_063855540.1	sul2	AMR	-3.13743	8.47267	0.798795
WP_231869588.1	blaGES	AMR	-3.13715	9.55968	0.798795
PROKKA_00296	IS1471	IS	2.7877	10.8247	0.798795
PROKKA_00322	IS1489v1	IS	-2.59141	8.53023	0.798795
PROKKA_06594	TnAs3	IS	-2.17604	10.8998	0.798795
WP_063855557.1	sul2	AMR	-2.97397	8.74269	0.798795
PROKKA_05422	ISPa41	IS	-3.6801	8.86404	0.798795
PROKKA_04912	ISShes11	IS	1.44454	12.4641	0.798795
PROKKA_04659	ISMpo10	IS	2.14048	10.0631	0.80383
PROKKA_03862	ISMex4	IS	-3.72829	8.40611	0.806583
PROKKA_06203	TnAs1	IS	1.27628	13.7328	0.825264
WP_213994585.1	blaGES	AMR	-2.33905	8.86879	0.828653
PROKKA_06661	Tn5403	IS	-2.17326	9.72083	0.828653
WP_011270171.1	bla-A	AMR	-3.4927	7.64978	0.828653
CAA70196.1	merT	METAL	1.82759	11.4752	0.828653
PROKKA_06951	ISAlde2	IS	2.75424	9.35765	0.828653
WP_000804063.1	tet(A)	AMR	-2.71014	8.24527	0.828653
PROKKA_02031	ISBvi1	IS	2.66533	9.83171	0.828653
AAC38220.1	merA	METAL	1.65769	13.4633	0.84179
PROKKA_05406	ISPa38	IS	1.15865	13.1533	0.853393
PROKKA_00302	IS26	IS	-2.36302	8.00257	0.869323
WP_004856455.1	tet(39)	AMR	2.39215	10.6336	0.869415
PROKKA_05396	ISAba20	IS	3.24118	8.81223	0.869415
CAA77324.1	merD	METAL	2.15561	10.8178	0.873079
PROKKA_07250	ISPsy42	IS	1.87243	10.2477	0.889608
PROKKA_01925	ISApu1	IS	1.96651	9.02227	0.892147
PROKKA_04488	ISPfr10	IS	1.59163	11.1692	0.900879
WP_063853682.1	mef(A)	AMR	3.21028	6.86245	0.909204
PROKKA_03633	ISAzo17	IS	-2.00431	8.57439	0.909216
WP_003152694.1	toprJ	AMR	1.81247	9.7883	0.917126
WP_063842183.1	aph(6)-Id	AMR	-1.9077	9.15998	0.927802
PROKKA_05413	ISPa38	IS	-1.03863	13.7246	0.933927
PROKKA_01105	ISVsa3	IS	-2.07	9.72515	0.933927
PROKKA_01514	ISAba125	IS	2.26846	9.41956	0.933927
WP_034039546.1	tmexC	AMR	-2.07319	9.17944	0.94296
PROKKA_03718	ISTha1	IS	1.45577	10.4395	0.948486
PROKKA_06563	ISAeme22	IS	-2.83055	8.18935	0.948486
PROKKA_06589	TnAs3	IS	1.38394	12.1429	0.948486
WP_011645018.1	tet(A)	AMR	-2.16479	8.01546	0.948486
PROKKA_06805	ISThph1	IS	-1.02268	12.4459	0.966593
PROKKA_01284	ISAba2	IS	2.35681	7.11482	0.971845
PROKKA_05158	ISEc35	IS	-2.64755	7.63947	0.971845
APX31177.1	LHR_kefB	HEAT	1.44935	10.9608	0.974646
AAC38229.1	merR_Ps	METAL	2.27348	9.19622	0.976066
PROKKA_05486	ISSth1b	IS	-1.79473	8.16377	0.976066
PROKKA_04234	ISPa33	IS	2.67611	6.4586	0.976066
PROKKA_05500	ISAba22	IS	1.99088	7.34629	0.976066
PROKKA_00139	IS1216E	IS	-2.02375	6.45607	0.976066
PROKKA_01040	ISS1W	IS	-2.02375	6.45607	0.976066
WP_011270126.1	sul2	AMR	-1.69396	7.73576	0.976066
PROKKA_04476	ISPfr2	IS	1.93287	10.4642	0.976066
PROKKA_01042	Tn3	IS	-1.51241	11.0806	0.976066
WP_010794532.1	aph(3'')-Ib	AMR	1.57711	9.33674	0.976066
PROKKA_06197	TnAs2	IS	-1.64813	9.71027	0.976066
PROKKA_03010	ISTth4	IS	-1.34963	7.93505	0.976066
PROKKA_01044	Tn3	IS	-1.87506	7.86478	0.976066
PROKKA_04479	ISPfr3	IS	-1.04422	11.1223	0.976066
WP_063856072.1	tet(C)	AMR	-1.38297	7.84717	0.976066
PROKKA_06134	ISAs20	IS	-1.7089	8.18104	0.976066
PROKKA_06693	ISAeca5	IS	1.94348	7.51051	0.976066
PROKKA_07310	ISPa72	IS	-2.05978	8.18014	0.976066
PROKKA_00487	IS256	IS	1.8007	7.6419	0.976066
CAA77325.1	merE	METAL	1.28686	9.8943	0.976066
PROKKA_06585	TnAs3	IS	0.646893	15.1026	0.976066
WP_408906777.1	blaOXA-372_fam	AMR	-2.08567	7.91735	0.976066
PROKKA_05091	ISAs12	IS	1.48084	8.79817	0.976066
WP_003013318.1	aadS	AMR	-1.4079	8.48561	0.976066
WP_012477380.1	blaMOX	AMR	2.20299	6.1291	0.976066
PROKKA_01600	ISKpn3	IS	0.796746	11.9381	0.976066
PROKKA_06587	TnAs3	IS	-1.13077	13.049	0.976066
PROKKA_03750	ISAzo41	IS	-0.890659	10.4738	0.976066
AAA83977.1	merA	METAL	1.56868	9.66561	0.976066
WP_002416070.1	vanY-B	AMR	-1.89977	9.05488	0.976066
PROKKA_00577	IS5B	IS	-1.01792	9.50184	0.976066
WP_001082319.1	aph(3'')-Ib	AMR	1.48326	9.54457	0.976066
ABF13034.1	merD	METAL	1.47267	9.59127	0.976066
PROKKA_06190	TnAs2	IS	1.5209	7.71539	0.976066
PROKKA_05990	ISKpn24	IS	-1.88828	7.46722	0.976066
PROKKA_05428	ISEc28	IS	1.89626	8.02808	0.976066
PROKKA_03833	ISTha2	IS	1.89733	6.79719	0.976066
WP_014386410.1	aph(3')-VI	AMR	1.91407	6.80853	0.976066
AAC38221.1	merD	METAL	0.981684	10.9791	0.976066
WP_054882068.1	fosE	AMR	1.19522	9.53453	0.976066
APX31172.1	LHR_yfdX1	HEAT	-1.06342	10.9759	0.976066
PROKKA_00924	ISPpu7	IS	1.47087	8.17688	0.976066
WP_000219391.1	mph(A)	AMR	-1.44271	8.7202	0.976066
PROKKA_06038	ISLgar5	IS	1.55857	7.77657	0.976066
PROKKA_05487	ISSth1b	IS	-1.57956	8.70608	0.976066
PROKKA_05485	ISSth7	IS	0.703389	11.2837	0.976066
PROKKA_06638	ISTha3	IS	-1.00221	11.3291	0.976066
WP_032489888.1	blaMOX	AMR	1.11173	9.78983	0.976066
PROKKA_03927	ISStma10	IS	0.978393	10.4966	0.976066
PROKKA_06045	ISKpn27	IS	1.04559	9.20857	0.976066
WP_000841448.1	tet(C)	AMR	-1.19313	7.18028	0.976066
PROKKA_06171	TnShfr1	IS	0.743344	10.716	0.976066
AAC38219.1	MerP_Gneg	METAL	-1.24871	8.41639	0.976066
WP_063839875.1	ant(3'')-Ij	AMR	1.28906	7.21169	0.976066
PROKKA_05414	ISPa38	IS	0.512801	15.2672	0.976066
PROKKA_00325	IS1491	IS	1.55306	7.09221	0.976066
WP_010890215.1	cmx	AMR	1.30004	7.64676	0.976066
WP_002382874.1	vanH-B	AMR	-1.037	8.3991	0.976066
WP_027591160.1	tmexD	AMR	-0.937845	10.3494	0.976066
PROKKA_06189	TnAs2	IS	1.19194	7.49558	0.976066
WP_012579102.1	vanX-B	AMR	-1.35914	7.38876	0.976066
PROKKA_07249	ISPsy42	IS	0.832059	11.486	0.976066
PROKKA_06202	TnAs1	IS	0.94758	9.87014	0.976066
WP_063853866.1	mph(A)	AMR	-1.14831	7.34715	0.976066
PROKKA_03394	ISKpn12	IS	-1.09767	8.79198	0.976066
WP_011161217.1	aph(6)-Id	AMR	-0.87672	10.0022	0.976066
WP_063856766.1	vanW-B	AMR	-1.34299	8.28502	0.976066
PROKKA_05412	ISPa38	IS	-0.497145	13.5088	0.976066
AAC38236.1	merE	METAL	1.04654	8.72581	0.976066
PROKKA_06072	ISAhy2	IS	1.11457	7.72614	0.976066
PROKKA_05407	ISPa38	IS	0.476099	12.6565	0.976066
PROKKA_06584	TnAs3	IS	0.416697	14.5557	0.976066
PROKKA_04915	ISShes11	IS	-0.958046	8.82863	0.976066
WP_011113071.1	cmx	AMR	1.03613	7.38372	0.976066
WP_010890145.1	qacE	BIOCIDE	-0.874149	10.7044	0.976066
WP_000480972.1	aph(6)-Id	AMR	-0.710535	10.4485	0.976066
WP_008992950.1	lnu(I)	AMR	-1.08327	7.48168	0.976066
PROKKA_05484	ISKpn15	IS	0.396516	13.9278	0.976066
WP_000679427.1	qacE_gen	BIOCIDE	0.912055	9.19407	0.976066
WP_000052512.1	msr(E)	AMR	0.517535	10.9117	0.976066
PROKKA_06588	TnAs3	IS	-0.436674	13.2443	0.976066
WP_002317266.1	vanX-B	AMR	-1.03766	7.479	0.976066
APX31176.1	LHR_trx	HEAT	-0.853976	9.06149	0.976066
WP_013263788.1	aac(6')-Il	AMR	1.0199	8.17869	0.976066
PROKKA_00714	ISAs1	IS	1.00629	7.60796	0.976066
PROKKA_03722	ISSsu4	IS	1.02973	7.81332	0.976066
WP_002321849.1	erm(B)	AMR	-0.75882	6.89987	0.976066
PROKKA_01931	ISApu2	IS	-0.756318	8.44064	0.976066
WP_118842627.1	tmexD	AMR	-0.665469	9.10096	0.976066
PROKKA_04936	ISPso2	IS	-0.820989	9.0141	0.976066
PROKKA_00578	IS5D	IS	0.521561	9.62507	0.976066
WP_168247882.1	blaIDC	AMR	0.841485	9.01614	0.976066
PROKKA_02804	ISPst3	IS	0.693196	11.0557	0.976066
WP_034065037.1	tmexD	AMR	-0.790968	9.42363	0.976066
WP_004295324.1	blaOXA	AMR	-0.840319	8.20588	0.976066
PROKKA_04045	ISMex37	IS	-0.94725	7.75486	0.976066
WP_021566672.1	ere(A)	AMR	-0.895469	7.98858	0.976066
WP_063856071.1	tet(C)	AMR	0.459355	10.4385	0.976066
PROKKA_06217	ISAjo2	IS	0.99741	7.65713	0.976066
PROKKA_06938	ISAlsp1	IS	0.858195	9.16204	0.976066
PROKKA_00705	ISAav1	IS	0.860541	8.63251	0.976066
PROKKA_06542	ISAeme5	IS	-0.719052	9.71154	0.976066
PROKKA_03597	ISAzo14	IS	0.725728	9.19611	0.976066
PROKKA_00754	ISCgl1	IS	0.779926	8.15807	0.976066
PROKKA_06140	ISAs27	IS	0.561128	10.6794	0.976066
AAA88432.1	chrA	METAL	0.823354	7.94156	0.976066
PROKKA_05418	ISPa40	IS	0.808788	7.93284	0.976066
PROKKA_00124	IS1191	IS	-0.325099	12.2293	0.976066
WP_010891057.1	tet(C)	AMR	0.574326	8.54158	0.976066
PROKKA_07100	ISSsu6	IS	-0.471141	8.63084	0.976066
WP_001038790.1	erm(B)	AMR	-0.783151	6.60351	0.976066
WP_063842184.1	aph(6)-Id	AMR	-0.592509	7.99669	0.976066
PROKKA_06146	ISAs29	IS	-0.588947	8.92717	0.976066
PROKKA_03930	ISStma11	IS	0.567919	9.21519	0.976066
WP_011076165.1	tet(C)	AMR	0.494743	9.32624	0.976066
ASF80766.1	LHR_yfdX2	HEAT	-0.413902	11.7864	0.976066
PROKKA_02805	ISPst3	IS	0.519207	10.6706	0.976066
PROKKA_06121	ISAs26	IS	0.438825	10.6631	0.976066
PROKKA_00667	IS905	IS	-0.326752	11.4084	0.976066
PROKKA_00259	IS1394	IS	0.680506	8.89179	0.976066
PROKKA_01243	ISUnCu1	IS	0.538987	9.03573	0.976066
PROKKA_00261	IS1396	IS	-0.695218	8.10106	0.976066
PROKKA_06145	ISAs29	IS	0.553107	9.9954	0.976066
WP_071593228.1	aac(6')-Ib'	AMR	0.753247	8.20753	0.976066
PROKKA_05409	ISPa38	IS	0.245479	13.2246	0.976066
PROKKA_00513	IS406	IS	0.669521	7.85041	0.976066
PROKKA_06135	ISAs20	IS	-0.470439	10.6082	0.976066
WP_002682030.1	erm(F)	AMR	-0.427849	9.16729	0.976066
PROKKA_06907	ISTha4	IS	-0.403308	9.93474	0.976066
PROKKA_01374	ISPa8	IS	-0.627543	8.53344	0.976066
PROKKA_06561	ISAeme19	IS	0.270046	11.9752	0.976066
PROKKA_01300	ISPpu12	IS	-0.53669	8.30268	0.976066
PROKKA_06583	TnAs3	IS	0.238605	13.3747	0.976066
WP_088903431.1	tmexC	AMR	0.611569	7.07348	0.976066
PROKKA_06784	ISPst13	IS	0.468367	10.3408	0.976066
PROKKA_06192	TnAs2	IS	-0.500587	7.56883	0.976066
PROKKA_04913	ISShes11	IS	0.259571	11.3026	0.976066
PROKKA_04910	ISShes11	IS	0.503687	8.57097	0.976066
PROKKA_06921	ISAisp6	IS	-0.560351	7.26796	0.976066
PROKKA_05985	ISIde1	IS	0.457013	9.24478	0.976066
PROKKA_00935	ISPst2	IS	0.514343	7.55007	0.976066
WP_000155092.1	mph(E)	AMR	-0.376486	9.30592	0.976066
WP_032490182.1	aph(3'')-Ib	AMR	-0.367074	8.83536	0.976066
PROKKA_03933	ISStma11	IS	-0.498762	8.74169	0.976066
PROKKA_01302	ISPpu12	IS	0.510109	7.54777	0.976066
WP_071846318.1	aac(6')-Il	AMR	0.483533	7.86034	0.976066
WP_002317268.1	vanH-B	AMR	-0.437236	7.7332	0.976066
PROKKA_04937	ISPso2	IS	0.379982	8.87388	0.976066
WP_032488512.1	erm(F)	AMR	-0.476594	7.60153	0.976066
PROKKA_06586	TnAs3	IS	-0.172374	12.7927	0.976066
PROKKA_05365	ISPfe1	IS	-0.434123	8.15289	0.976066
WP_001297013.1	tet(C)	AMR	-0.393863	8.20006	0.976066
PROKKA_02624	ISKpn6	IS	0.273091	10.3342	0.976066
WP_010890156.1	aph(3'')-Ib	AMR	0.274672	10.2456	0.976066
WP_032491228.1	sul1	AMR	-0.285983	6.79673	0.976066
WP_063856763.1	vanW-B	AMR	0.376402	7.64331	0.977322
PROKKA_05419	ISPa40	IS	0.431017	7.87609	0.977322
PROKKA_06582	TnAs3	IS	-0.129945	14.7239	0.977763
PROKKA_03395	ISKpn12	IS	-0.310776	8.17351	0.977763
PROKKA_06558	ISAeme17	IS	-0.254678	9.53322	0.979901
PROKKA_06131	ISAs21	IS	0.227543	10.9609	0.979901
WP_015243636.1	qacF	BIOCIDE	0.300239	8.07881	0.980127
PROKKA_06639	ISTha3	IS	-0.130138	11.493	0.980127
PROKKA_07375	ISAba43	IS	-0.28729	8.1301	0.981007
WP_011013281.1	blaNPS	AMR	-0.161983	11.4741	0.981007
WP_000841446.1	tet(C)	AMR	0.122702	10.6512	0.981007
PROKKA_07101	ISSsu7	IS	0.199968	9.05011	0.981007
WP_063853854.1	mph(A)	AMR	-0.229322	8.26412	0.981007
PROKKA_00715	ISAs2	IS	0.1114	10.2459	0.981007
PROKKA_04658	ISMpo10	IS	-0.166516	9.15396	0.981007
WP_032490786.1	sul2	AMR	-0.192227	7.13299	0.981007
PROKKA_06172	TnShfr1	IS	0.12067	9.89287	0.98971
PROKKA_06548	ISAeme15	IS	-0.090341	10.5043	0.989873
PROKKA_00559	IS50R	IS	-0.096822	8.11187	0.989873
WP_063853638.1	mef(A)	AMR	-0.124263	8.46232	0.989873
AAA98222.1	merT	METAL	0.0680295	8.55631	0.992366
PROKKA_03741	ISAzo40	IS	-0.0211501	12.2996	0.996831
WP_064964607.1	blaRATA	AMR	0.0816868	7.53439	1
APX31174.1	LHR_hdeD	HEAT	0.041933	7.1159	1
PROKKA_06193	TnAs2	IS	0.0146682	7.74081	1

## Sheet: Table S8
Supplementary Table S8. Bacterial identification and carbapenemase gene screening of isolates from in situ biofilm and wastewater samples.
Strain	Source	Selective agar	16S rRNA gene sequencing	Carbapenemase genes
BFMRSA1	Biofilm	CHROMagar™ MRSA	Staphylococcus aureus	ND
BFVRE1	Biofilm	CHROMagar™ VRE	Enterococcus gallinarum	ND
BFESBL1	Biofilm	CHROMagar™ ESBL	Klebsiella pneumoniae	KPC
BFESBL2	Biofilm	CHROMagar™ ESBL	Aeromonas hydrophila	KPC
BFESBL3	Biofilm	CHROMagar™ ESBL	Citrobacter freundii	KPC, IMP
BFESBL4	Biofilm	CHROMagar™ ESBL	Acinetobacter sp.	-
BFESBL5	Biofilm	CHROMagar™ ESBL	Pseudomonas sp.	-
BFCARBA1	Biofilm	CHROMagar™ mSuperCARBA	Klebsiella pneumoniae	KPC
BFCARBA2	Biofilm	CHROMagar™ mSuperCARBA	Acinetobacter sp.	-
BFCARBA3	Biofilm	CHROMagar™ mSuperCARBA	Pseudomonas sp.	IMP
BFMDRP1	Biofilm	CHROMagar™ MDRP	Klebsiella pneumoniae	-
BFMDRP3	Biofilm	CHROMagar™ MDRP	Pseudomonas aeruginosa	IMP
BFMDRP4	Biofilm	CHROMagar™ MDRP	Aeromonas sp.	GES, IMP
HWMRSA1	Wastewater	CHROMagar™ MRSA	Staphylococcus aureus	ND
HWMRSA2	Wastewater	CHROMagar™ MRSA	Bacilus cereus	ND
HWVRE2	Wastewater	CHROMagar™ VRE	Lapidilactobacillus dextrinicus	ND
HWESBL1	Wastewater	CHROMagar™ ESBL	Aeromonas sp.	KPC
HWESBL2	Wastewater	CHROMagar™ ESBL	Escherichia coli	-
HWESBL3	Wastewater	CHROMagar™ ESBL	Klebsiella pneumoniae	KPC
HWCARBA1	Wastewater	CHROMagar™ mSuperCARBA	Aeromonas hydrophila	-
HWCARBA2	Wastewater	CHROMagar™ mSuperCARBA	Aeromonas sp.	-
HWCARBA5	Wastewater	CHROMagar™ mSuperCARBA	Aeromonas sp.	GES, KPC
HWCARBA6	Wastewater	CHROMagar™ mSuperCARBA	Enterobacter cloacae complex	GES
HWCARBA7	Wastewater	CHROMagar™ mSuperCARBA	Aeromonas sp.	GES
HWMDRP1	Wastewater	CHROMagar™ MDRP	Pseudomonas aeruginosa	-
HWMDRP2	Wastewater	CHROMagar™ MDRP	Aeromonas sp.	GES, IMP

## Sheet: Table S9
Supplementary Table S9. Summary of short- and long-read sequencing for bacterial isolates.
Strain	Number of short-read sequences (bp)	Number of long-read sequences (bp)	Assembled genome size (bp)	Sequencing depth	Completeness	Accession number
BFESBL3	1885456914	1009567201	5220285	554.6x	0.992	SAMN54273122
BFCARBA3	1238501612	472213029	4652996	367.7x	1	SAMN54273121
BFMDRP3	1266073356	256801533	6915056	220.2x	0.992	SAMN54273123
BFMDRP4	1195218398	586214972	4803909	370.8x	0.992	SAMN54273124
HWMDRP2	1150350868	777203011	4760812	404.9x	0.992	SAMN54273125
